# Supplementary material for: 2-(tert-Butoxy­carbonyl­amino)-2-(2-fluoro­phen­yl)acetic acid
Source: Acta Crystallogr Sect E Struct Rep Online. 2009 Oct 28;65(Pt 11):o2891. doi: 10.1107/S160053680904416X (PMC2971223; doi:10.1107/S160053680904416X)
Supplement: Supplementary file 1 [file e-65-o2891-sup1.cif]

##############################################################################
###                                                                        ###
###        Electronic paper (Acta Crystallographica Section E)             ###
###                                                                        ###
##############################################################################
#                                                                            #
# This CIF contains the data in a paper accepted for publication in Acta     #
# Crystallographica Section E. It conforms to the requirements of Notes      #
# for Authors for Section E, and has been peer reviewed under the auspices   #
# of the IUCr Commission on Journals.                                        #
#                                                                            #
# Full details of the Crystallographic Information File format               #
# are given in the paper "The Crystallographic Information File (CIF):       #
# a New Standard Archive File for Crystallography" by S. R. Hall, F. H.      #
# Allen and I. D. Brown [Acta Cryst. (1991), A47, 655-685].                  #
#                                                                            #
# The current version of the core CIF dictionary is obtainable from          #
# ftp://ftp.iucr.org/pub/cif_core.dic. The current version number is 2.4.    #
#                                                                            #
# Software is freely available for graphical display of the structure(s) in  #
# this CIF.  For information consult the CIF home page http://www.iucr.org/  #
# cif/home.html                                                              #
#                                                                            #
# This file may be used for bona fide research purposes within the           #
# scientific community so long as proper attribution is given to the journal # 
# article from which it was obtained.                                        #
#                                                                            #
##############################################################################
                                             
data_global
_audit_creation_method     ?
_journal_date_recd_electronic     2009-10-01
_journal_date_accepted     2009-10-23
_journal_name_full     'Acta Crystallographica, Section E'
_journal_year     2009
_journal_volume     65
_journal_issue     11
_journal_page_first     o2891
_journal_page_last     o2891
_journal_paper_category     QO
_journal_coeditor_code     CS2125
_publ_contact_author
;
Muhammad Nawaz Tahir
University of Sargodha
Department of Physics
Sargodha
Pakistan
;
_publ_contact_author_email     'dmntahir_uos@yahoo.com'
_publ_contact_author_fax     '0092 48 32 22 121'
_publ_contact_author_phone     '0092 48 92 30 914'
_publ_section_title
;
2-(<i>tert</i>-Butoxycarbonylamino)-2-(2-fluorophenyl)acetic acid
;
loop_
    _publ_author_name
    _publ_author_address
    'Anwar, Muhammad Mahmood'
;
Department of Chemistry
University of Sargodha
Sargodha
Pakistan
;
    'Iqbal, Muhammad Saeed'
;
Department of Chemistry
Government College University
Lahore
Pakistan
;
    'Tahir, M. Nawaz'
;
Department of Physics
University of Sargodha
Sargodha
Pakistan
;
data_I
_audit_creation_method     SHELXL-97
_chemical_name_systematic
;
2-(<i>tert</i>-Butoxycarbonylamino)-2-(2-fluorophenyl)acetic acid
;
_chemical_name_common     ?
_chemical_formula_moiety     'C13 H16 F N O4'
_chemical_formula_sum     'C13 H16 F N O4'
_chemical_formula_iupac     'C13 H16 F N O4'
_chemical_formula_weight     269.27
_symmetry_cell_setting     triclinic
_symmetry_space_group_name_H-M     'P -1'
_symmetry_space_group_name_Hall     '-P 1'
loop_
    _symmetry_equiv_pos_site_id
    _symmetry_equiv_pos_as_xyz
    1 x,y,z
    2 -x,-y,-z
_cell_length_a     5.3065(3)
_cell_length_b     10.6264(6)
_cell_length_c     12.4930(6)
_cell_angle_alpha     106.175(3)
_cell_angle_beta     95.175(2)
_cell_angle_gamma     100.728(3)
_cell_volume     657.18(6)
_cell_formula_units_Z     2
_cell_measurement_reflns_used     2440
_cell_measurement_theta_min     3.04
_cell_measurement_theta_max     25.50
_cell_measurement_temperature     296(2)
_exptl_crystal_description     prism
_exptl_crystal_colour     white
_exptl_crystal_size_max     0.22
_exptl_crystal_size_mid     0.19
_exptl_crystal_size_min     0.12
_exptl_crystal_density_diffrn     1.361
_exptl_crystal_density_meas     ?
_exptl_crystal_density_method     'not measured'
_exptl_crystal_F_000     284
_exptl_absorpt_coefficient_mu     0.110
_exptl_absorpt_correction_type     multi-scan
_exptl_absorpt_process_details     '(SADABS; Bruker, 2005)'
_exptl_absorpt_correction_T_min     0.974
_exptl_absorpt_correction_T_max     0.988
_exptl_special_details
;
;
_diffrn_ambient_temperature     296(2)
_diffrn_radiation_type     MoK\a
_diffrn_radiation_wavelength     0.71073
_diffrn_radiation_source     'fine-focus sealed tube'
_diffrn_radiation_monochromator     graphite
_diffrn_measurement_device_type     'Bruker Kappa APEXII CCD'
_diffrn_measurement_method     \w
_diffrn_detector_area_resol_mean     7.70
_diffrn_reflns_number     11718
_diffrn_reflns_av_R_equivalents     0.0294
_diffrn_reflns_av_sigmaI/netI     0.0255
_diffrn_reflns_theta_min     3.04
_diffrn_reflns_theta_max     25.50
_diffrn_reflns_theta_full     25.50
_diffrn_measured_fraction_theta_max     0.995
_diffrn_measured_fraction_theta_full     0.995
_diffrn_reflns_limit_h_min     -6
_diffrn_reflns_limit_h_max     6
_diffrn_reflns_limit_k_min     -12
_diffrn_reflns_limit_k_max     12
_diffrn_reflns_limit_l_min     -15
_diffrn_reflns_limit_l_max     15
_diffrn_standards_number     0
_diffrn_standards_interval_count     ?
_diffrn_standards_interval_time     ?
_diffrn_standards_decay_%     ?
_refine_special_details
;
Refinement of <i>F</i>^2^ against ALL reflections. The weighted <i>R</i>-factor
<i>wR</i> and goodness of fit <i>S</i> are based on <i>F</i>^2^, conventional
<i>R</i>-factors <i>R</i> are based on <i>F</i>, with <i>F</i> set to zero for
negative <i>F</i>^2^. The threshold expression of <i>F</i>^2^ >
\s(<i>F</i>^2^) is used only for calculating <i>R</i>-factors(gt) <i>etc</i>.
and is not relevant to the choice of reflections for refinement.
<i>R</i>-factors based on <i>F</i>^2^ are statistically about twice as large
as those based on <i>F</i>, and <i>R</i>- factors based on ALL data will be
even larger.
The coordinates of H7 were refined due to disorder in the adjacent ring and to
check its role in H-bondings.
;
_reflns_number_total     2440
_reflns_number_gt     1826
_reflns_threshold_expression     I>2\s(I)
_refine_ls_structure_factor_coef     Fsqd
_refine_ls_matrix_type     full
_refine_ls_R_factor_all     0.0556
_refine_ls_R_factor_gt     0.0353
_refine_ls_wR_factor_gt     0.0837
_refine_ls_wR_factor_ref     0.0939
_refine_ls_goodness_of_fit_ref     1.014
_refine_ls_restrained_S_all     1.014
_refine_ls_number_reflns     2440
_refine_ls_number_parameters     198
_refine_ls_number_restraints     0
_refine_ls_hydrogen_treatment     mixed
_refine_ls_weighting_scheme     calc
_refine_ls_weighting_details
         'calc w=1/[\s^2^(Fo^2^)+(0.0414P)^2^+0.1509P] where P=(Fo^2^+2Fc^2^)/3'
_atom_sites_solution_hydrogens     geom
_atom_sites_solution_primary     direct
_atom_sites_solution_secondary     difmap
_refine_ls_shift/su_max     0.000
_refine_ls_shift/su_mean     0.000
_refine_diff_density_max     0.135
_refine_diff_density_min     -0.153
loop_
    _atom_type_symbol
    _atom_type_description
    _atom_type_scat_dispersion_real
    _atom_type_scat_dispersion_imag
    _atom_type_scat_source
    'C' 'C' 0.0033 0.0016
                         'International Tables Vol C Tables 4.2.6.8 and 6.1.1.4'
    'H' 'H' 0.0000 0.0000
                         'International Tables Vol C Tables 4.2.6.8 and 6.1.1.4'
    'N' 'N' 0.0061 0.0033
                         'International Tables Vol C Tables 4.2.6.8 and 6.1.1.4'
    'O' 'O' 0.0106 0.0060
                         'International Tables Vol C Tables 4.2.6.8 and 6.1.1.4'
    'F' 'F' 0.0171 0.0103
                         'International Tables Vol C Tables 4.2.6.8 and 6.1.1.4'
_computing_data_collection     'APEX2 (Bruker, 2007)'
_computing_cell_refinement     'SAINT (Bruker, 2007)'
_computing_data_reduction     'SAINT (Bruker, 2007)'
_computing_structure_solution     'SHELXS97 (Sheldrick, 2008)'
_computing_structure_refinement     'SHELXL97 (Sheldrick, 2008)'
_computing_molecular_graphics
                  'ORTEP-3 for Windows (Farrugia, 1997) and PLATON (Spek, 2009)'
_computing_publication_material
;
WinGX (Farrugia, 1999) and PLATON (Spek, 2009)
;
loop_
    _atom_site_type_symbol
    _atom_site_label
    _atom_site_fract_x
    _atom_site_fract_y
    _atom_site_fract_z
    _atom_site_U_iso_or_equiv
    _atom_site_thermal_displace_type
    _atom_site_calc_flag
    _atom_site_refinement_flags
    _atom_site_occupancy
    F F1A 0.3735(2) 1.11138(12) 0.22973(11) 0.0633(5) Uani . . 0.915(3)
    O O1 -0.1893(2) 1.06206(11) 0.08285(10) 0.0471(4) Uani . . 1.000
    O O2 -0.4647(2) 0.86319(11) 0.03740(10) 0.0500(4) Uani . . 1.000
    O O3 0.2330(2) 0.73869(12) 0.20577(12) 0.0566(5) Uani . . 1.000
    O O4 -0.1233(2) 0.58870(10) 0.21489(10) 0.0423(4) Uani . . 1.000
    N N1 -0.1695(2) 0.77405(12) 0.17674(11) 0.0387(4) Uani . . 1.000
    C C1A -0.0132(9) 1.0140(3) 0.2816(3) 0.0351(8) Uani . . 0.915(3)
    C C2A 0.2103(8) 1.1122(5) 0.3090(4) 0.0438(9) Uani . . 0.915(3)
    C C3A 0.2789(7) 1.2105(5) 0.4113(4) 0.0575(11) Uani . . 0.915(3)
    C C4A 0.1121(9) 1.2123(4) 0.4889(3) 0.0608(13) Uani . . 0.915(3)
    C C5A -0.1156(8) 1.1190(3) 0.4644(3) 0.0565(10) Uani . . 0.915(3)
    C C6A -0.1775(8) 1.0200(3) 0.3618(3) 0.0456(9) Uani . . 0.915(3)
    C C7 -0.0754(3) 0.90636(15) 0.16792(13) 0.0350(5) Uani . . 1.000
    C C8 -0.2649(3) 0.94137(15) 0.08892(12) 0.0345(5) Uani . . 1.000
    C C9 0.0012(3) 0.70217(15) 0.19954(13) 0.0363(5) Uani . . 1.000
    C C10 0.0182(3) 0.48439(15) 0.22791(14) 0.0419(5) Uani . . 1.000
    C C11 0.2318(4) 0.54035(19) 0.32723(16) 0.0569(7) Uani . . 1.000
    C C12 0.1142(4) 0.4254(2) 0.11932(17) 0.0687(8) Uani . . 1.000
    C C13 -0.1926(4) 0.38239(18) 0.2507(2) 0.0670(8) Uani . . 1.000
    C C6B -0.167(6) 1.049(3) 0.355(3) 0.024(4) Uani . . 0.085(3)
    F F1B -0.3871(8) 0.9486(3) 0.3406(3) 0.065(5) Uani . . 0.085(3)
    C C1B 0.004(8) 1.032(4) 0.276(3) 0.024(4) Uani . . 0.085(3)
    C C2B 0.249(7) 1.117(4) 0.300(4) 0.024(4) Uani . . 0.085(3)
    C C3B 0.323(5) 1.219(4) 0.402(4) 0.024(4) Uani . . 0.085(3)
    C C4B 0.152(6) 1.236(3) 0.480(3) 0.024(4) Uani . . 0.085(3)
    C C5B -0.093(5) 1.151(3) 0.457(3) 0.024(4) Uani . . 0.085(3)
    H H1A -0.33354 0.74109 0.16751 0.0464 Uiso . . 1.000
    H H11B 0.36743 0.60249 0.31082 0.0854 Uiso . . 1.000
    H H11C 0.30010 0.46833 0.34204 0.0854 Uiso . . 1.000
    H H12A 0.24638 0.49209 0.10625 0.1030 Uiso . . 1.000
    H H12B -0.02735 0.39635 0.05819 0.1030 Uiso . . 1.000
    H H12C 0.18483 0.34993 0.12422 0.1030 Uiso . . 1.000
    H H13A -0.33342 0.35205 0.18919 0.1004 Uiso . . 1.000
    H H13B -0.25423 0.42301 0.31914 0.1004 Uiso . . 1.000
    H H13C -0.12400 0.30732 0.25826 0.1004 Uiso . . 1.000
    H H1O -0.30395 1.08012 0.04505 0.0565 Uiso . . 1.000
    H H3A 0.43443 1.27405 0.42737 0.0689 Uiso . . 0.915(3)
    H H4A 0.15449 1.27770 0.55882 0.0727 Uiso . . 0.915(3)
    H H5A -0.22955 1.12194 0.51697 0.0677 Uiso . . 0.915(3)
    H H6A -0.33266 0.95622 0.34619 0.0547 Uiso . . 0.915(3)
    H H7 0.083(3) 0.9064(16) 0.1350(13) 0.0419 Uiso . . 1.000
    H H11A 0.16404 0.58594 0.39224 0.0854 Uiso . . 1.000
    H H2B 0.36308 1.10485 0.24762 0.0290 Uiso . . 0.085(3)
    H H3B 0.48669 1.27522 0.41761 0.0290 Uiso . . 0.085(3)
    H H4B 0.20175 1.30421 0.54823 0.0290 Uiso . . 0.085(3)
    H H5B -0.20681 1.16284 0.50885 0.0290 Uiso . . 0.085(3)
loop_
    _atom_site_aniso_label
    _atom_site_aniso_U_11
    _atom_site_aniso_U_22
    _atom_site_aniso_U_33
    _atom_site_aniso_U_12
    _atom_site_aniso_U_13
    _atom_site_aniso_U_23
    F1A 0.0511(8) 0.0626(8) 0.0711(9) -0.0036(6) 0.0154(6) 0.0206(6)
    O1 0.0543(7) 0.0359(6) 0.0548(7) 0.0109(5) -0.0032(6) 0.0225(5)
    O2 0.0532(8) 0.0414(7) 0.0550(7) 0.0034(6) -0.0086(6) 0.0238(6)
    O3 0.0364(7) 0.0523(7) 0.0964(10) 0.0152(6) 0.0153(6) 0.0418(7)
    O4 0.0365(6) 0.0306(6) 0.0652(8) 0.0112(5) 0.0039(5) 0.0216(5)
    N1 0.0339(7) 0.0310(7) 0.0553(8) 0.0096(6) 0.0024(6) 0.0195(6)
    C1A 0.0404(14) 0.0314(14) 0.0393(11) 0.0130(11) 0.0010(9) 0.0182(10)
    C2A 0.044(2) 0.0424(13) 0.0483(15) 0.0121(15) 0.0053(12) 0.0176(11)
    C3A 0.056(2) 0.0427(14) 0.064(2) 0.0053(15) -0.0120(19) 0.0108(13)
    C4A 0.082(3) 0.053(2) 0.0453(14) 0.0285(18) -0.0037(16) 0.0066(15)
    C5A 0.0739(19) 0.061(2) 0.0448(14) 0.0320(17) 0.0151(12) 0.0192(15)
    C6A 0.0497(14) 0.0474(19) 0.0475(12) 0.0162(13) 0.0101(11) 0.0224(13)
    C7 0.0363(8) 0.0308(8) 0.0424(9) 0.0108(7) 0.0073(7) 0.0157(7)
    C8 0.0425(9) 0.0306(8) 0.0333(8) 0.0116(7) 0.0072(7) 0.0115(7)
    C9 0.0377(9) 0.0329(8) 0.0420(9) 0.0116(7) 0.0056(7) 0.0149(7)
    C10 0.0418(9) 0.0309(8) 0.0578(10) 0.0166(7) 0.0037(8) 0.0169(8)
    C11 0.0573(11) 0.0504(11) 0.0674(12) 0.0206(9) -0.0027(9) 0.0227(9)
    C12 0.0867(15) 0.0594(12) 0.0668(13) 0.0373(11) 0.0143(11) 0.0153(10)
    C13 0.0565(12) 0.0412(10) 0.1141(18) 0.0152(9) 0.0098(11) 0.0390(11)
    C6B 0.012(6) 0.022(6) 0.047(8) 0.004(5) 0.007(5) 0.022(5)
    F1B 0.053(9) 0.062(9) 0.075(9) 0.004(7) 0.023(7) 0.015(7)
    C1B 0.012(6) 0.022(6) 0.047(8) 0.004(5) 0.007(5) 0.022(5)
    C2B 0.012(6) 0.022(6) 0.047(8) 0.004(5) 0.007(5) 0.022(5)
    C3B 0.012(6) 0.022(6) 0.047(8) 0.004(5) 0.007(5) 0.022(5)
    C4B 0.012(6) 0.022(6) 0.047(8) 0.004(5) 0.007(5) 0.022(5)
    C5B 0.012(6) 0.022(6) 0.047(8) 0.004(5) 0.007(5) 0.022(5)
_geom_special_details
;
Bond distances, angles <i>etc</i>. have been calculated using the rounded
fractional coordinates. All su's are estimated from the variances of the
(full) variance-covariance matrix. The cell e.s.d.'s are taken into account in
the estimation of distances, angles and torsion angles
;
loop_
    _geom_bond_atom_site_label_1
    _geom_bond_atom_site_label_2
    _geom_bond_site_symmetry_1
    _geom_bond_site_symmetry_2
    _geom_bond_distance
    _geom_bond_publ_flag
    F1A C2A . . 1.372(5) no
    F1B C6B . . 1.39(3) no
    O1 C8 . . 1.296(2) no
    O2 C8 . . 1.216(2) no
    O3 C9 . . 1.207(2) no
    O4 C10 . . 1.486(2) no
    O4 C9 . . 1.335(2) no
    O1 H1O . . 0.8200 no
    N1 C7 . . 1.440(2) no
    N1 C9 . . 1.348(2) no
    N1 H1A . . 0.8600 no
    C1A C2A . . 1.371(6) no
    C1A C6A . . 1.382(6) no
    C1A C7 . . 1.518(4) no
    C1B C2B . . 1.39(6) no
    C1B C7 . . 1.57(4) no
    C1B C6B . . 1.40(5) no
    C2A C3A . . 1.374(7) no
    C2B C3B . . 1.39(7) no
    C3A C4A . . 1.369(6) no
    C3B C4B . . 1.39(5) no
    C4A C5A . . 1.362(6) no
    C4B C5B . . 1.39(4) no
    C5A C6A . . 1.379(5) no
    C5B C6B . . 1.39(5) no
    C7 C8 . . 1.513(2) no
    C10 C11 . . 1.504(3) no
    C10 C12 . . 1.504(3) no
    C10 C13 . . 1.512(3) no
    C2B H2B . . 0.9300 no
    C3A H3A . . 0.9300 no
    C3B H3B . . 0.9300 no
    C4A H4A . . 0.9300 no
    C4B H4B . . 0.9300 no
    C5A H5A . . 0.9300 no
    C5B H5B . . 0.9200 no
    C6A H6A . . 0.9300 no
    C7 H7 . . 0.969(16) no
    C11 H11A . . 0.9600 no
    C11 H11B . . 0.9600 no
    C11 H11C . . 0.9600 no
    C12 H12A . . 0.9600 no
    C12 H12B . . 0.9600 no
    C12 H12C . . 0.9600 no
    C13 H13B . . 0.9600 no
    C13 H13C . . 0.9600 no
    C13 H13A . . 0.9600 no
loop_
    _geom_contact_atom_site_label_1
    _geom_contact_atom_site_label_2
    _geom_contact_distance
    _geom_contact_site_symmetry_1
    _geom_contact_site_symmetry_2
    _geom_contact_publ_flag
    F1A O1 3.1159(16) . 1_655 no
    F1A C6A 3.223(4) . 1_655 no
    F1A C8 3.189(2) . 1_655 no
    F1A C13 3.266(2) . 1_665 no
    F1B N1 2.841(4) . . no
    F1B C8 3.250(4) . . no
    F1B O3 2.738(4) . 1_455 no
    F1B C2B 2.97(4) . 1_455 no
    F1A H7 2.347(17) . . no
    F1B H2B 2.7300 . 1_455 no
    F1B H1A 2.7000 . . no
    O1 C8 3.3671(19) . 2_575 no
    O1 O1 3.2057(16) . 2_575 no
    O1 O2 2.6399(16) . 2_475 no
    O1 F1A 3.1159(16) . 1_455 no
    O1 C2A 3.228(5) . . no
    O1 C2B 3.25(4) . . no
    O2 C8 3.375(2) . 2_475 no
    O2 O3 3.1807(18) . 1_455 no
    O2 N1 2.7130(17) . . no
    O2 O1 2.6399(16) . 2_475 no
    O3 C11 2.920(2) . . no
    O3 F1B 2.738(4) . 1_655 no
    O3 C12 3.121(3) . . no
    O3 C1A 3.356(4) . . no
    O3 O2 3.1807(18) . 1_655 no
    O3 N1 3.1883(16) . 1_655 no
    O1 H1O 2.9000 . 2_475 no
    O1 H13C 2.8400 . 1_565 no
    O2 H1O 1.8200 . 2_475 no
    O2 H7 2.843(16) . 1_455 no
    O2 H1A 2.4700 . . no
    O3 H7 2.423(17) . . no
    O3 H1A 2.3900 . 1_655 no
    O3 H11B 2.3700 . . no
    O3 H12A 2.5900 . . no
    O4 H4A 2.8200 . 2_576 no
    N1 O3 3.1883(16) . 1_455 no
    N1 O2 2.7130(17) . . no
    N1 F1B 2.841(4) . . no
    N1 H6A 2.7700 . . no
    C1A O3 3.356(4) . . no
    C2A O1 3.228(5) . . no
    C2B O1 3.25(4) . . no
    C2B F1B 2.97(4) . 1_655 no
    C2B C6B 3.37(5) . 1_655 no
    C3A C5A 3.584(6) . 1_655 no
    C3B C6B 3.53(5) . 1_655 no
    C3B C5B 3.37(4) . 1_655 no
    C4A C6A 3.530(5) . 2_576 no
    C5A C5A 3.302(5) . 2_576 no
    C5A C6A 3.369(5) . 2_576 no
    C5A C3A 3.584(6) . 1_455 no
    C5B C3B 3.37(4) . 1_455 no
    C6A C5A 3.369(5) . 2_576 no
    C6A C4A 3.530(5) . 2_576 no
    C6A F1A 3.223(4) . 1_455 no
    C6B C3B 3.53(5) . 1_455 no
    C6B C2B 3.37(5) . 1_455 no
    C8 O2 3.375(2) . 2_475 no
    C8 O1 3.3671(19) . 2_575 no
    C8 F1A 3.189(2) . 1_455 no
    C8 F1B 3.250(4) . . no
    C11 O3 2.920(2) . . no
    C12 O3 3.121(3) . . no
    C13 F1A 3.266(2) . 1_445 no
    C3A H11C 3.0800 . 1_565 no
    C3B H11C 2.9700 . 1_565 no
    C3B H5B 2.9600 . 1_655 no
    C4A H11A 2.9600 . 2_576 no
    C4B H11A 2.9900 . 2_576 no
    C5B H11A 3.0200 . 2_576 no
    C5B H3B 2.8700 . 1_455 no
    C6B H2B 2.9600 . 1_455 no
    C8 H1O 2.6400 . 2_475 no
    C9 H12A 2.8200 . . no
    C9 H11B 2.8200 . . no
    H1A O3 2.3900 . 1_455 no
    H1A O2 2.4700 . . no
    H1A F1B 2.7000 . . no
    H1O O1 2.9000 . 2_475 no
    H1O O2 1.8200 . 2_475 no
    H1O H1O 2.3800 . 2_475 no
    H1O C8 2.6400 . 2_475 no
    H2B F1B 2.7300 . 1_655 no
    H2B H7 2.3300 . . no
    H2B C6B 2.9600 . 1_655 no
    H3B H13B 2.5400 . 1_665 no
    H3B C5B 2.8700 . 1_655 no
    H3B H5B 2.5500 . 1_655 no
    H4A O4 2.8200 . 2_576 no
    H4A H11A 2.4400 . 2_576 no
    H4B H11A 2.5100 . 2_576 no
    H5B C3B 2.9600 . 1_455 no
    H5B H3B 2.5500 . 1_455 no
    H5B H11A 2.5700 . 2_576 no
    H6A N1 2.7700 . . no
    H7 O2 2.843(16) . 1_655 no
    H7 F1A 2.347(17) . . no
    H7 O3 2.423(17) . . no
    H7 H2B 2.3300 . . no
    H11A C4A 2.9600 . 2_576 no
    H11A H13B 2.4700 . . no
    H11A C5B 3.0200 . 2_576 no
    H11A H4A 2.4400 . 2_576 no
    H11A C4B 2.9900 . 2_576 no
    H11A H4B 2.5100 . 2_576 no
    H11A H5B 2.5700 . 2_576 no
    H11B H12A 2.4600 . . no
    H11B O3 2.3700 . . no
    H11B C9 2.8200 . . no
    H11C H13C 2.5000 . . no
    H11C C3A 3.0800 . 1_545 no
    H11C H13B 2.5300 . 1_655 no
    H11C C3B 2.9700 . 1_545 no
    H12A H11B 2.4600 . . no
    H12A O3 2.5900 . . no
    H12A C9 2.8200 . . no
    H12B H13A 2.4800 . . no
    H12C H13C 2.5200 . . no
    H13A H12B 2.4800 . . no
    H13B H3B 2.5400 . 1_445 no
    H13B H11A 2.4700 . . no
    H13B H11C 2.5300 . 1_455 no
    H13C H12C 2.5200 . . no
    H13C O1 2.8400 . 1_545 no
    H13C H11C 2.5000 . . no
loop_
    _geom_angle_atom_site_label_1
    _geom_angle_atom_site_label_2
    _geom_angle_atom_site_label_3
    _geom_angle_site_symmetry_1
    _geom_angle_site_symmetry_2
    _geom_angle_site_symmetry_3
    _geom_angle
    _geom_angle_publ_flag
    C9 O4 C10 . . . 120.76(12) no
    C8 O1 H1O . . . 109.00 no
    C7 N1 C9 . . . 119.57(12) no
    C9 N1 H1A . . . 120.00 no
    C7 N1 H1A . . . 120.00 no
    C6A C1A C7 . . . 122.5(3) no
    C2A C1A C6A . . . 116.5(4) no
    C2A C1A C7 . . . 121.0(4) no
    C6B C1B C7 . . . 118(3) no
    C2B C1B C7 . . . 122(3) no
    C2B C1B C6B . . . 120(4) no
    F1A C2A C1A . . . 117.9(4) no
    C1A C2A C3A . . . 123.5(4) no
    F1A C2A C3A . . . 118.6(4) no
    C1B C2B C3B . . . 120(4) no
    C2A C3A C4A . . . 118.2(4) no
    C2B C3B C4B . . . 120(3) no
    C3A C4A C5A . . . 120.5(4) no
    C3B C4B C5B . . . 120(3) no
    C4A C5A C6A . . . 120.1(4) no
    C4B C5B C6B . . . 120(3) no
    C1A C6A C5A . . . 121.2(4) no
    C1B C6B C5B . . . 120(3) no
    F1B C6B C1B . . . 119(3) no
    F1B C6B C5B . . . 120(3) no
    N1 C7 C8 . . . 111.29(13) no
    N1 C7 C1A . . . 112.66(17) no
    C1A C7 C8 . . . 110.2(2) no
    C1B C7 C8 . . . 105.9(15) no
    N1 C7 C1B . . . 120.9(15) no
    O2 C8 C7 . . . 122.76(15) no
    O1 C8 O2 . . . 124.74(15) no
    O1 C8 C7 . . . 112.50(13) no
    O3 C9 O4 . . . 126.25(15) no
    O4 C9 N1 . . . 110.30(13) no
    O3 C9 N1 . . . 123.45(15) no
    C12 C10 C13 . . . 110.98(16) no
    C11 C10 C13 . . . 110.15(16) no
    O4 C10 C11 . . . 110.98(14) no
    O4 C10 C12 . . . 109.43(14) no
    O4 C10 C13 . . . 101.89(13) no
    C11 C10 C12 . . . 112.88(15) no
    C3B C2B H2B . . . 120.00 no
    C1B C2B H2B . . . 120.00 no
    C2A C3A H3A . . . 121.00 no
    C4A C3A H3A . . . 121.00 no
    C2B C3B H3B . . . 120.00 no
    C4B C3B H3B . . . 120.00 no
    C3A C4A H4A . . . 120.00 no
    C5A C4A H4A . . . 120.00 no
    C3B C4B H4B . . . 120.00 no
    C5B C4B H4B . . . 120.00 no
    C4A C5A H5A . . . 120.00 no
    C6A C5A H5A . . . 120.00 no
    C4B C5B H5B . . . 120.00 no
    C6B C5B H5B . . . 120.00 no
    C5A C6A H6A . . . 119.00 no
    C1A C6A H6A . . . 119.00 no
    C1A C7 H7 . . . 107.8(10) no
    C8 C7 H7 . . . 106.5(10) no
    C1B C7 H7 . . . 103.1(18) no
    N1 C7 H7 . . . 108.1(10) no
    C10 C11 H11B . . . 109.00 no
    C10 C11 H11C . . . 109.00 no
    C10 C11 H11A . . . 109.00 no
    H11A C11 H11B . . . 109.00 no
    H11A C11 H11C . . . 109.00 no
    H11B C11 H11C . . . 109.00 no
    C10 C12 H12A . . . 110.00 no
    C10 C12 H12B . . . 109.00 no
    C10 C12 H12C . . . 109.00 no
    H12A C12 H12B . . . 110.00 no
    H12B C12 H12C . . . 109.00 no
    H12A C12 H12C . . . 109.00 no
    C10 C13 H13B . . . 109.00 no
    C10 C13 H13C . . . 109.00 no
    C10 C13 H13A . . . 109.00 no
    H13A C13 H13C . . . 109.00 no
    H13B C13 H13C . . . 109.00 no
    H13A C13 H13B . . . 109.00 no
loop_
    _geom_torsion_atom_site_label_1
    _geom_torsion_atom_site_label_2
    _geom_torsion_atom_site_label_3
    _geom_torsion_atom_site_label_4
    _geom_torsion_site_symmetry_1
    _geom_torsion_site_symmetry_2
    _geom_torsion_site_symmetry_3
    _geom_torsion_site_symmetry_4
    _geom_torsion
    _geom_torsion_publ_flag
    C10 O4 C9 N1 . . . . 172.81(13) no
    C9 O4 C10 C12 . . . . -66.19(19) no
    C9 O4 C10 C13 . . . . 176.28(15) no
    C9 O4 C10 C11 . . . . 59.04(19) no
    C10 O4 C9 O3 . . . . -7.9(2) no
    C9 N1 C7 C8 . . . . 151.29(14) no
    C7 N1 C9 O4 . . . . 174.06(13) no
    C9 N1 C7 C1A . . . . -84.4(3) no
    C7 N1 C9 O3 . . . . -5.2(2) no
    C7 C1A C2A F1A . . . . 1.1(6) no
    C7 C1A C2A C3A . . . . -178.7(4) no
    C2A C1A C6A C5A . . . . -0.9(6) no
    C7 C1A C6A C5A . . . . 180.0(3) no
    C6A C1A C2A C3A . . . . 2.2(7) no
    C2A C1A C7 N1 . . . . 135.7(3) no
    C6A C1A C2A F1A . . . . -178.0(3) no
    C2A C1A C7 C8 . . . . -99.4(4) no
    C6A C1A C7 C8 . . . . 79.6(4) no
    C6A C1A C7 N1 . . . . -45.3(4) no
    F1A C2A C3A C4A . . . . 178.6(4) no
    C1A C2A C3A C4A . . . . -1.6(7) no
    C2A C3A C4A C5A . . . . -0.2(7) no
    C3A C4A C5A C6A . . . . 1.4(6) no
    C4A C5A C6A C1A . . . . -0.8(6) no
    N1 C7 C8 O1 . . . . 177.52(12) no
    N1 C7 C8 O2 . . . . -2.7(2) no
    C1A C7 C8 O1 . . . . 51.8(2) no
    C1A C7 C8 O2 . . . . -128.4(2) no
loop_
    _geom_hbond_atom_site_label_D
    _geom_hbond_atom_site_label_H
    _geom_hbond_atom_site_label_A
    _geom_hbond_site_symmetry_A
    _geom_hbond_distance_DH
    _geom_hbond_distance_HA
    _geom_hbond_distance_DA
    _geom_hbond_angle_DHA
    _geom_hbond_publ_flag
    N1 H1A O3 1_455 0.8600 2.3900 3.1883(16) 155.00 yes
    O1 H1O O2 2_475 0.8200 1.8200 2.6399(16) 174.00 yes
