# Supplementary material for: 2-(tert-Butoxy­carbonyl­amino)-2-(2-fluoro­phen­yl)acetic acid
Source: Acta Crystallogr Sect E Struct Rep Online. 2009 Oct 28;65(Pt 11):o2891. doi: 10.1107/S160053680904416X (PMC2971223; doi:10.1107/S160053680904416X)
Supplement: Supplementary file 2 [file e-65-o2891-Isup2.hkl]

#
# h,k,l, Fc-squared, Fo-squared, sigma(Fo-squared) and status flag
#
data_I
_shelx_title ' MAHMOOD1_0m in P-1'
_shelx_refln_list_code          4
_shelx_F_calc_maximum       71.79
_exptl_crystal_F_000       284.00
_reflns_d_resolution_high  0.8255
 
loop_
 _symmetry_equiv_pos_as_xyz
 'x, y, z'
 '-x, -y, -z'
 
_cell_length_a     5.3065
_cell_length_b    10.6264
_cell_length_c    12.4930
_cell_angle_alpha 106.175
_cell_angle_beta   95.175
_cell_angle_gamma 100.728
 
_shelx_F_squared_multiplier     1.000
 
loop_
 _refln_index_h
 _refln_index_k
 _refln_index_l
 _refln_F_squared_calc
 _refln_F_squared_meas
 _refln_F_squared_sigma
 _refln_observed_status
   1   0   0     4563.66     4234.62     31.12 o
   2   0   0      597.38      594.09      5.00 o
   3   0   0      253.15      257.07      3.62 o
   4   0   0       17.00       14.38      1.03 o
   5   0   0       43.89       44.93      2.11 o
   6   0   0        3.77        1.97      2.07 o
  -6   1   0        7.72        7.51      1.81 o
  -5   1   0        0.69       -0.31      1.22 o
  -4   1   0        5.88        8.54      0.91 o
  -3   1   0      198.79      181.79      2.60 o
  -2   1   0       32.44       24.02      0.64 o
  -1   1   0       32.92       26.92      0.47 o
   1   1   0     1197.53     1150.21      9.52 o
   2   1   0        4.12        4.20      0.51 o
   3   1   0      234.39      227.32      3.34 o
   4   1   0        1.17        0.97      0.83 o
   5   1   0       17.44       16.47      2.27 o
   6   1   0        5.52        4.86      2.17 o
  -6   2   0       14.03       13.44      1.94 o
  -5   2   0       60.95       68.12      2.46 o
  -4   2   0        8.22        7.36      0.92 o
  -3   2   0        7.98        7.44      0.64 o
  -2   2   0      512.76      478.49      4.35 o
  -1   2   0     1973.38     1971.33     16.10 o
   0   2   0      653.78      616.17      4.88 o
   1   2   0       44.49       38.97      0.76 o
   2   2   0      702.80      716.95      7.55 o
   3   2   0       30.39       32.63      1.38 o
   4   2   0        2.51        2.75      1.04 o
   5   2   0        7.35        6.96      2.13 o
  -6   3   0        3.91        4.45      1.75 o
  -5   3   0      108.13      112.84      3.37 o
  -4   3   0       99.43      101.58      2.22 o
  -3   3   0      142.35      134.10      2.01 o
  -2   3   0      223.54      215.62      2.54 o
  -1   3   0      198.66      216.40      2.25 o
   0   3   0      216.97      227.47      2.16 o
   1   3   0      144.29      144.50      1.95 o
   2   3   0       42.75       42.41      1.25 o
   3   3   0       32.53       31.59      1.77 o
   4   3   0        7.40       10.19      1.45 o
   5   3   0        0.65        0.28      1.87 o
  -6   4   0       33.53       32.27      2.39 o
  -5   4   0      150.37      151.40      3.48 o
  -4   4   0      311.67      304.34      5.55 o
  -3   4   0        3.05        2.97      0.60 o
  -2   4   0     1054.37     1042.17     10.01 o
  -1   4   0        0.77        0.38      0.46 o
   0   4   0       16.03       12.81      0.56 o
   1   4   0      903.52      984.27      9.29 o
   2   4   0       91.24       97.10      1.95 o
   3   4   0       61.92       60.74      2.05 o
   4   4   0       19.10       20.83      1.80 o
   5   4   0        0.40       -1.34      1.94 o
  -6   5   0        1.39        0.56      1.79 o
  -5   5   0       61.79       64.38      2.38 o
  -4   5   0        0.21        0.95      0.69 o
  -3   5   0        5.56        3.78      0.66 o
  -2   5   0        0.37        1.06      0.48 o
  -1   5   0       30.80       31.09      0.94 o
   0   5   0       50.92       53.58      1.09 o
   1   5   0      111.43      101.64      1.49 o
   2   5   0      109.25      105.52      2.14 o
   3   5   0      120.75      122.27      3.26 o
   4   5   0       74.54       78.77      2.93 o
   5   5   0        0.15        0.58      2.69 o
  -6   6   0        0.02       -0.20      2.13 o
  -5   6   0       16.81       18.99      1.86 o
  -4   6   0      186.02      179.83      3.59 o
  -3   6   0       50.71       51.16      1.37 o
  -2   6   0      569.66      569.33      6.98 o
  -1   6   0       27.99       25.59      0.87 o
   0   6   0      619.19      622.31      6.26 o
   1   6   0       40.76       38.99      1.11 o
   2   6   0       82.23       77.94      1.78 o
   3   6   0      123.08      120.06      2.92 o
   4   6   0        1.12       -0.89      1.13 o
  -5   7   0        6.31        3.95      1.44 o
  -4   7   0        6.99        5.84      1.18 o
  -3   7   0       38.25       39.22      1.43 o
  -2   7   0       57.09       64.25      1.42 o
  -1   7   0       88.00       88.63      1.83 o
   0   7   0        0.62       -0.03      0.65 o
   1   7   0       24.90       31.77      1.23 o
   2   7   0      133.52      131.84      3.19 o
   3   7   0       18.11       20.45      1.65 o
   4   7   0        0.98        0.47      1.55 o
  -5   8   0        9.67       10.13      1.66 o
  -4   8   0        3.52        3.69      1.35 o
  -3   8   0        0.02       -0.97      0.97 o
  -2   8   0        0.05       -0.79      0.79 o
  -1   8   0      104.46      111.19      2.06 o
   0   8   0       39.48       40.84      1.37 o
   1   8   0       21.28       17.59      1.54 o
   2   8   0       21.99       21.42      1.48 o
   3   8   0        2.82        1.11      1.30 o
  -5   9   0        2.94        2.33      1.50 o
  -4   9   0       45.49       46.11      2.52 o
  -3   9   0        5.34        3.27      1.15 o
  -2   9   0       65.49       66.16      2.15 o
  -1   9   0       70.14       63.11      2.07 o
   0   9   0       13.92       15.93      1.26 o
   1   9   0       40.92       38.24      1.71 o
   2   9   0       33.38       36.10      2.93 o
   3   9   0        0.01        0.33      1.39 o
  -4  10   0       65.57       67.93      2.68 o
  -3  10   0        7.05        6.99      1.61 o
  -2  10   0      124.89      124.54      3.25 o
  -1  10   0      305.91      315.41      5.68 o
   0  10   0       27.18       26.24      1.67 o
   1  10   0        0.83        1.38      1.18 o
   2  10   0        3.79        3.64      1.37 o
  -4  11   0        9.31        4.80      1.85 o
  -3  11   0        8.35        6.08      1.79 o
  -2  11   0        3.18        4.01      1.82 o
  -1  11   0        0.62        2.68      1.59 o
   0  11   0       26.53       32.15      2.39 o
   1  11   0        2.74        4.65      2.09 o
  -2  12   0        5.04        3.76      1.76 o
  -1  12   0        0.25        1.26      1.64 o
   0  12   0        6.70        3.30      2.45 o
   0 -12   1       22.41       23.09      1.95 o
   1 -12   1       14.57       16.11      1.76 o
   2 -12   1        0.58       -1.39      1.39 o
   3 -12   1        0.56       -0.03      1.43 o
  -1 -11   1       31.35       32.63      2.51 o
   0 -11   1       11.16       12.05      1.87 o
   1 -11   1        6.75        4.05      1.44 o
   2 -11   1        9.13        9.20      2.17 o
   3 -11   1       30.36       27.44      2.00 o
   4 -11   1        7.04        3.87      1.58 o
  -2 -10   1       12.96       13.65      2.50 o
  -1 -10   1        1.75        1.15      1.17 o
   0 -10   1       10.75        9.58      1.48 o
   1 -10   1       17.08       18.22      1.50 o
   2 -10   1      117.08      121.03      3.01 o
   3 -10   1      101.94      105.04      3.56 o
   4 -10   1        3.28        6.23      1.55 o
  -3  -9   1        0.47       -1.27      1.27 o
  -2  -9   1       63.06       62.89      2.22 o
  -1  -9   1       80.64       75.58      2.31 o
   0  -9   1        2.62        2.78      0.97 o
   1  -9   1       12.85       11.06      1.20 o
   2  -9   1      261.91      262.84      5.20 o
   3  -9   1       65.78       59.55      2.18 o
   4  -9   1       12.00       16.54      1.72 o
   5  -9   1        4.11        4.14      1.60 o
  -3  -8   1       10.03        8.97      1.35 o
  -2  -8   1        1.66        0.83      1.00 o
  -1  -8   1        4.38        3.53      0.95 o
   0  -8   1       65.74       68.13      1.62 o
   1  -8   1       42.23       47.22      1.41 o
   2  -8   1       58.99       56.10      1.71 o
   3  -8   1        2.72        3.01      1.04 o
   4  -8   1        0.03       -0.74      1.22 o
   5  -8   1        5.94        4.91      1.57 o
  -4  -7   1        1.64        1.61      1.49 o
  -3  -7   1        0.22        0.31      1.09 o
  -2  -7   1      125.28      115.43      2.65 o
  -1  -7   1      102.47      101.72      2.07 o
   0  -7   1       17.24       17.54      0.85 o
   1  -7   1        7.02        8.81      4.53 o
   2  -7   1       73.62       84.88      2.17 o
   3  -7   1        5.49        4.13      0.77 o
   4  -7   1        2.05        1.44      1.06 o
   5  -7   1       11.60       14.69      1.57 o
  -4  -6   1       46.20       45.27      2.48 o
  -3  -6   1       60.27       57.65      2.09 o
  -2  -6   1      184.98      183.48      3.02 o
  -1  -6   1       38.95       41.79      1.08 o
   0  -6   1       49.52       57.89      1.43 o
   1  -6   1      141.97      161.37      2.57 o
   2  -6   1       47.22       54.06      1.52 o
   3  -6   1      102.80       96.97      1.99 o
   4  -6   1       39.35       36.92      1.70 o
   5  -6   1       13.72       13.57      1.49 o
   6  -6   1       23.25       25.46      2.63 o
  -5  -5   1        4.97        0.51      2.15 o
  -4  -5   1        0.23       -0.38      1.31 o
  -3  -5   1        8.78        9.72      1.60 o
  -2  -5   1       36.83       34.44      1.50 o
  -1  -5   1      178.46      206.80      2.72 o
   0  -5   1      910.84      947.63      9.02 o
   1  -5   1      437.14      460.09      4.77 o
   2  -5   1      642.62      661.24      7.11 o
   3  -5   1       15.89       13.70      0.92 o
   4  -5   1       85.01       79.42      2.22 o
   5  -5   1       12.68       13.35      1.55 o
   6  -5   1       39.59       41.24      2.52 o
  -5  -4   1       28.24       29.09      4.01 o
  -4  -4   1       55.51       62.55      2.58 o
  -3  -4   1       89.77       82.50      2.23 o
  -2  -4   1        0.01        0.82      0.64 o
  -1  -4   1      158.50      158.83      2.18 o
   0  -4   1       76.73       74.95      1.37 o
   1  -4   1       20.49       22.36      0.71 o
   2  -4   1     1254.09     1249.73     11.17 o
   3  -4   1       95.08       98.85      2.33 o
   4  -4   1        7.74        6.18      0.94 o
   5  -4   1        0.08        1.10      1.16 o
   6  -4   1        1.55        3.36      1.73 o
  -5  -3   1       29.35       27.15      2.72 o
  -4  -3   1        0.06        0.96      1.05 o
  -3  -3   1        1.42        1.34      0.82 o
  -2  -3   1      742.64      805.64      9.13 o
  -1  -3   1      582.27      605.18      5.60 o
   0  -3   1     1751.42     1679.84     13.02 o
   1  -3   1     4761.72     4762.33     36.55 o
   2  -3   1      379.60      386.25      4.08 o
   3  -3   1       10.73        9.72      0.82 o
   4  -3   1       84.78       78.92      2.36 o
   5  -3   1      207.33      210.76      4.19 o
   6  -3   1        3.45        2.89      1.69 o
  -6  -2   1        0.78       -0.61      1.86 o
  -5  -2   1       21.57       19.49      2.34 o
  -4  -2   1       25.29       23.36      1.48 o
  -3  -2   1        5.78        6.61      1.00 o
  -2  -2   1       35.64       38.78      1.16 o
  -1  -2   1       21.21       26.40      0.64 o
   0  -2   1     1274.26     1214.96      9.05 o
   1  -2   1      134.71      140.19      1.35 o
   2  -2   1      217.42      218.73      2.09 o
   3  -2   1       16.02       18.07      0.93 o
   4  -2   1       16.31       15.17      1.07 o
   5  -2   1       15.29       15.04      1.49 o
   6  -2   1        6.46        7.42      1.86 o
  -6  -1   1        1.26       -1.88      2.93 o
  -5  -1   1       19.99       21.89      1.73 o
  -4  -1   1        0.08       -0.36      0.80 o
  -3  -1   1        3.93        4.25      0.72 o
  -2  -1   1      372.68      344.67      3.29 o
  -1  -1   1     2116.40     1980.25     15.29 o
   1  -1   1     1038.71     1071.49     11.86 o
   2  -1   1       12.01       16.00      0.57 o
   3  -1   1       46.36       49.47      1.40 o
   4  -1   1        1.31        0.76      0.77 o
   5  -1   1       26.05       29.80      1.75 o
   6  -1   1        0.35       -1.73      2.02 o
  -6   0   1       12.14       10.15      2.27 o
  -5   0   1       33.11       33.80      1.78 o
  -4   0   1       43.70       40.76      1.41 o
  -3   0   1      223.44      245.53      3.00 o
  -2   0   1      565.26      563.96      5.01 o
  -1   0   1       92.79       84.77      0.88 o
   1   0   1       22.92       31.37      0.56 o
   2   0   1     1411.27     1471.08     13.64 o
   3   0   1       27.12       31.92      1.14 o
   4   0   1        0.29        0.43      0.77 o
   5   0   1       16.41       14.03      1.50 o
   6   0   1        8.75       10.65      2.34 o
  -6   1   1       13.70       10.05      1.85 o
  -5   1   1       25.10       25.25      1.58 o
  -4   1   1       41.81       45.97      1.45 o
  -3   1   1       22.19       22.35      0.81 o
  -2   1   1      148.65      141.22      1.63 o
  -1   1   1      293.40      286.46      2.13 o
   0   1   1      318.11      309.47      2.80 o
   1   1   1       79.44       71.11      0.86 o
   2   1   1       50.88       54.05      1.10 o
   3   1   1      264.45      256.56      4.52 o
   4   1   1      114.58      118.21      2.70 o
   5   1   1       15.69       17.19      1.77 o
   6   1   1        0.62        0.37      2.09 o
  -6   2   1       12.81       12.77      1.95 o
  -5   2   1       53.00       53.99      2.04 o
  -4   2   1        2.21        3.33      0.77 o
  -3   2   1      104.69      103.08      1.60 o
  -2   2   1       60.68       52.18      1.24 o
  -1   2   1       96.83       92.49      0.91 o
   0   2   1       29.94       34.60      0.50 o
   1   2   1      526.19      511.70      4.42 o
   2   2   1      140.54      141.53      2.71 o
   3   2   1      116.54      122.86      2.65 o
   4   2   1        2.60        0.83      0.98 o
   5   2   1       34.96       31.63      2.50 o
  -6   3   1      129.52      143.28      4.69 o
  -5   3   1      109.46      112.85      2.96 o
  -4   3   1        0.64        1.17      0.67 o
  -3   3   1      210.91      199.61      2.60 o
  -2   3   1       19.09       17.88      0.66 o
  -1   3   1        5.89        8.18      0.40 o
   0   3   1      563.25      584.95      4.96 o
   1   3   1      175.08      182.02      1.99 o
   2   3   1       11.21        9.16      0.53 o
   3   3   1        2.47        2.82      0.56 o
   4   3   1       35.15       32.47      1.97 o
   5   3   1      112.25      111.75      4.15 o
  -6   4   1       20.36       22.11      2.37 o
  -5   4   1       51.24       48.60      2.04 o
  -4   4   1      244.97      248.60      3.58 o
  -3   4   1      105.05      111.50      1.80 o
  -2   4   1       25.79       23.97      0.81 o
  -1   4   1       92.48       94.96      1.35 o
   0   4   1      314.35      336.62      3.70 o
   1   4   1       93.31       91.56      1.30 o
   2   4   1       14.00       18.56      0.87 o
   3   4   1      157.81      146.96      3.00 o
   4   4   1        5.50        4.19      1.41 o
   5   4   1       16.61       19.52      4.53 o
  -6   5   1       34.10       34.87      2.28 o
  -5   5   1        6.90        7.20      1.32 o
  -4   5   1       41.44       38.47      1.65 o
  -3   5   1      113.93      117.26      2.16 o
  -2   5   1      452.66      446.31      4.40 o
  -1   5   1      463.48      470.31      4.48 o
   0   5   1        3.03        3.56      0.46 o
   1   5   1      282.06      280.61      2.98 o
   2   5   1       69.07       73.32      1.63 o
   3   5   1        1.94        2.14      1.03 o
   4   5   1       64.25       61.01      3.23 o
   5   5   1        1.21       -0.05      3.51 o
  -6   6   1        0.13        2.06      1.52 o
  -5   6   1       20.02       19.25      1.56 o
  -4   6   1       21.07       18.41      1.37 o
  -3   6   1        7.18        6.64      0.71 o
  -2   6   1      149.82      148.34      1.96 o
  -1   6   1      406.06      397.93      3.98 o
   0   6   1      186.58      188.52      2.37 o
   1   6   1       62.26       68.92      1.42 o
   2   6   1        6.17        4.83      0.98 o
   3   6   1        2.86        3.65      1.13 o
   4   6   1       18.50       18.46      1.84 o
  -5   7   1        0.21        0.29      1.30 o
  -4   7   1       26.24       30.24      2.94 o
  -3   7   1       55.37       52.39      1.66 o
  -2   7   1        5.79        7.57      0.72 o
  -1   7   1       63.77       66.36      1.37 o
   0   7   1       11.12       14.69      0.87 o
   1   7   1      289.47      281.05      4.38 o
   2   7   1        1.46        2.34      1.00 o
   3   7   1       58.48       62.18      2.46 o
   4   7   1        6.80        6.89      1.95 o
  -5   8   1        0.45        0.57      1.33 o
  -4   8   1        5.82        5.73      1.46 o
  -3   8   1       17.65       16.10      1.09 o
  -2   8   1       11.44       10.68      1.05 o
  -1   8   1        3.17        2.97      0.95 o
   0   8   1        1.07        0.06      0.91 o
   1   8   1      163.15      165.68      3.20 o
   2   8   1       27.39       27.43      1.72 o
   3   8   1       11.41       10.02      1.57 o
  -5   9   1        3.10        5.39      1.85 o
  -4   9   1       36.70       44.81      3.19 o
  -3   9   1       36.18       32.65      2.37 o
  -2   9   1       24.77       29.21      2.01 o
  -1   9   1       12.23       11.70      1.38 o
   0   9   1      159.65      158.29      3.74 o
   1   9   1      233.77      238.86      6.44 o
   2   9   1        1.06        1.15      1.16 o
   3   9   1        0.00        1.06      1.53 o
  -4  10   1       45.50       45.47      2.87 o
  -3  10   1        0.04       -1.03      1.87 o
  -2  10   1        9.21        7.31      1.61 o
  -1  10   1       13.50       13.36      1.75 o
   0  10   1       27.65       25.08      1.70 o
   1  10   1        1.62        0.50      1.83 o
   2  10   1       18.50       17.30      2.80 o
  -3  11   1        0.21        0.30      1.58 o
  -2  11   1       30.39       30.35      2.35 o
  -1  11   1       15.43       13.96      2.34 o
   0  11   1       56.43       53.18      2.39 o
   1  11   1        3.76        4.06      1.89 o
  -2  12   1        0.36       -0.76      1.54 o
  -1  12   1        0.55       -0.22      1.58 o
   0 -12   2        9.78       10.87      2.06 o
   1 -12   2       36.28       36.75      2.54 o
   2 -12   2        0.90        1.31      1.61 o
   3 -12   2       17.76       16.61      1.95 o
  -2 -11   2        0.98        7.58      3.43 o
  -1 -11   2        5.34       -0.04      2.43 o
   0 -11   2       60.18       59.48      2.95 o
   1 -11   2       24.30       23.80      1.91 o
   2 -11   2        5.36        5.16      2.48 o
   3 -11   2       21.08       25.07      2.52 o
   4 -11   2        0.33       -0.90      1.46 o
  -2 -10   2        1.86       -1.22      1.61 o
  -1 -10   2        0.02       -1.06      1.28 o
   0 -10   2      244.48      235.31      4.95 o
   1 -10   2      162.04      164.52      3.57 o
   2 -10   2       20.18       20.04      1.54 o
   3 -10   2       77.27       81.15      2.66 o
   4 -10   2       14.98       16.95      1.85 o
  -3  -9   2        2.85        6.94      2.71 o
  -2  -9   2        0.00       -0.71      1.03 o
  -1  -9   2        0.60        0.02      1.02 o
   0  -9   2        2.57       -0.96      1.07 o
   1  -9   2      143.75      136.81      3.38 o
   2  -9   2       53.97       53.54      2.01 o
   3  -9   2       13.05        9.69      1.33 o
   4  -9   2        8.27       12.17      1.65 o
   5  -9   2        1.77       -0.04      1.83 o
  -4  -8   2        0.68        2.07      1.77 o
  -3  -8   2       16.29       14.27      1.45 o
  -2  -8   2       69.82       71.13      2.21 o
  -1  -8   2        1.07        1.37      0.93 o
   0  -8   2      126.32      128.53      2.75 o
   1  -8   2       62.69       53.76      1.81 o
   2  -8   2       11.48       15.07      1.09 o
   3  -8   2        8.29       10.47      1.21 o
   4  -8   2       90.27       83.95      2.69 o
   5  -8   2       53.51       50.21      2.62 o
  -4  -7   2        4.09        1.59      1.62 o
  -3  -7   2      161.42      152.93      3.70 o
  -2  -7   2       44.68       42.46      1.60 o
  -1  -7   2       13.77       16.56      0.97 o
   0  -7   2        8.88        8.97      0.86 o
   1  -7   2      185.91      188.69      2.99 o
   2  -7   2       17.23       14.64      1.01 o
   3  -7   2        0.51        0.59      0.86 o
   4  -7   2        5.47        4.34      1.25 o
   5  -7   2        3.72        5.30      1.40 o
  -4  -6   2       36.24       39.71      2.88 o
  -3  -6   2       56.49       54.34      2.05 o
  -2  -6   2       75.96       72.92      1.78 o
  -1  -6   2        7.48        8.07      0.74 o
   0  -6   2       54.87       50.89      1.31 o
   1  -6   2      108.58      122.95      2.17 o
   2  -6   2       36.14       45.14      1.40 o
   3  -6   2       49.50       46.89      1.54 o
   4  -6   2        0.66       -0.08      0.86 o
   5  -6   2        4.07        4.85      1.35 o
   6  -6   2        9.48        8.29      1.98 o
  -5  -5   2        7.15       11.93      2.87 o
  -4  -5   2        2.61        3.21      1.40 o
  -3  -5   2      158.04      150.15      3.20 o
  -2  -5   2      129.34      126.89      2.66 o
  -1  -5   2       63.46       60.62      1.29 o
   0  -5   2        0.83        0.20      0.46 o
   1  -5   2        3.98        4.92      0.63 o
   2  -5   2       12.15       17.13      0.90 o
   3  -5   2        7.22        9.36      0.90 o
   4  -5   2       66.13       60.87      1.90 o
   5  -5   2        7.83        9.21      1.34 o
   6  -5   2        7.75        7.67      2.57 o
  -5  -4   2        1.45        3.59      1.96 o
  -4  -4   2      228.64      226.53      4.30 o
  -3  -4   2       16.63       16.90      1.83 o
  -2  -4   2      225.62      247.58      3.89 o
  -1  -4   2       66.31       66.45      1.36 o
   0  -4   2      245.34      246.14      2.33 o
   1  -4   2      814.98      822.14      7.88 o
   2  -4   2      325.45      351.14      4.11 o
   3  -4   2       53.09       56.18      1.83 o
   4  -4   2      204.69      188.42      3.25 o
   5  -4   2       48.65       48.04      2.60 o
   6  -4   2        6.62        6.52      1.83 o
  -5  -3   2       18.88       17.70      2.38 o
  -4  -3   2        5.20        4.58      1.16 o
  -3  -3   2       29.06       29.67      1.38 o
  -2  -3   2       71.55       69.45      2.12 o
  -1  -3   2     1107.25     1107.99      8.86 o
   0  -3   2        5.00        3.91      0.38 o
   1  -3   2     2223.83     2246.79     18.36 o
   2  -3   2     1538.51     1588.08     15.72 o
   3  -3   2        2.97        1.95      0.64 o
   4  -3   2        0.00       -0.89      0.89 o
   5  -3   2       41.65       41.79      2.47 o
   6  -3   2        0.34        1.89      2.25 o
  -6  -2   2       22.98       25.79      2.55 o
  -5  -2   2        3.56        3.69      1.62 o
  -4  -2   2        7.35        8.68      1.16 o
  -3  -2   2        1.29        1.62      0.58 o
  -2  -2   2      247.73      243.84      2.79 o
  -1  -2   2       40.78       43.10      0.72 o
   0  -2   2     2576.82     2528.87     20.50 o
   1  -2   2     2102.78     2030.37     15.76 o
   2  -2   2      284.95      302.54      3.31 o
   3  -2   2       23.52       29.06      1.10 o
   4  -2   2        3.48        2.61      0.85 o
   5  -2   2       98.41      102.57      2.89 o
   6  -2   2        7.22        7.01      1.81 o
  -6  -1   2        0.35        3.62      1.90 o
  -5  -1   2      115.84      103.25      2.98 o
  -4  -1   2        0.17        0.11      0.81 o
  -3  -1   2       10.98       13.79      0.78 o
  -2  -1   2       10.93        7.17      0.48 o
  -1  -1   2      133.17      134.12      1.32 o
   0  -1   2       62.95       64.92      0.62 o
   1  -1   2      284.10      244.54      2.52 o
   2  -1   2        4.21        4.02      0.49 o
   3  -1   2      386.58      357.46      4.64 o
   4  -1   2        7.52        9.70      1.01 o
   5  -1   2       40.29       37.54      2.04 o
   6  -1   2        0.63       -1.56      1.56 o
  -6   0   2        0.64        0.36      1.83 o
  -5   0   2      149.25      149.24      4.57 o
  -4   0   2        0.18        0.42      0.74 o
  -3   0   2        9.95        9.92      0.66 o
  -2   0   2        3.53        2.99      0.46 o
  -1   0   2     3963.10     3780.01     24.99 o
   0   0   2     3239.90     3123.94     36.27 o
   1   0   2        3.80        6.47      0.31 o
   2   0   2       78.04       84.74      1.43 o
   3   0   2      249.76      258.82      3.61 o
   4   0   2       15.42       13.38      1.12 o
   5   0   2       44.33       40.64      2.58 o
   6   0   2       10.19        6.78      2.53 o
  -6   1   2        0.05       -0.59      1.46 o
  -5   1   2        0.84        1.87      1.18 o
  -4   1   2       16.26       18.02      1.04 o
  -3   1   2      469.67      486.33      4.88 o
  -2   1   2      363.36      358.64      3.51 o
  -1   1   2      216.84      196.69      1.82 o
   0   1   2     5153.83     4984.55     42.77 o
   1   1   2      615.29      549.53      4.92 o
   2   1   2        0.58        0.31      0.38 o
   3   1   2       74.98       83.51      2.02 o
   4   1   2       56.92       56.88      2.17 o
   5   1   2       13.69       12.45      2.53 o
  -6   2   2       76.80       81.41      3.12 o
  -5   2   2       20.84       22.05      1.53 o
  -4   2   2       53.94       58.31      1.42 o
  -3   2   2        3.05        1.46      0.48 o
  -2   2   2      333.17      361.56      3.33 o
  -1   2   2      766.73      736.95      6.52 o
   0   2   2      193.77      194.62      1.80 o
   1   2   2      359.45      348.85      3.10 o
   2   2   2      192.99      214.51      3.98 o
   3   2   2      243.60      250.06      3.66 o
   4   2   2        5.29        4.31      1.05 o
   5   2   2        0.45        1.26      1.71 o
  -6   3   2        9.38        9.63      1.70 o
  -5   3   2        3.15        1.70      1.11 o
  -4   3   2       80.80       79.94      1.70 o
  -3   3   2       27.68       30.05      0.86 o
  -2   3   2       39.81       43.89      0.88 o
  -1   3   2      340.02      327.20      3.81 o
   0   3   2      829.08      847.93      8.37 o
   1   3   2       48.92       49.67      0.88 o
   2   3   2       24.82       23.47      0.73 o
   3   3   2       87.91       83.25      1.77 o
   4   3   2        3.05        5.95      2.12 o
   5   3   2       10.62       13.00      2.56 o
  -6   4   2       12.19       13.86      1.85 o
  -5   4   2        0.07        0.31      1.10 o
  -4   4   2       53.77       55.36      1.68 o
  -3   4   2        7.51        4.85      0.73 o
  -2   4   2        0.93        0.70      0.43 o
  -1   4   2        0.22        0.80      0.38 o
   0   4   2        3.98        6.17      0.48 o
   1   4   2       22.42       23.48      0.72 o
   2   4   2      117.56      110.71      1.93 o
   3   4   2        3.62        3.15      0.72 o
   4   4   2       15.04       15.84      1.90 o
   5   4   2        5.42        4.56      2.36 o
  -6   5   2        1.84        1.47      1.48 o
  -5   5   2       48.27       48.87      2.25 o
  -4   5   2       48.18       45.83      1.56 o
  -3   5   2       83.32       82.49      1.64 o
  -2   5   2        0.05        0.12      0.56 o
  -1   5   2       32.82       32.92      0.95 o
   0   5   2       17.97       22.56      0.79 o
   1   5   2       11.81        9.07      0.73 o
   2   5   2       10.07       10.35      0.80 o
   3   5   2      161.03      161.60      5.01 o
   4   5   2        0.16        2.76      1.58 o
  -6   6   2        0.72        1.73      1.49 o
  -5   6   2       20.46       22.40      1.71 o
  -4   6   2        5.10        7.77      1.35 o
  -3   6   2       30.16       34.62      1.32 o
  -2   6   2       27.84       28.11      1.10 o
  -1   6   2      114.70      120.48      1.95 o
   0   6   2       82.53       82.81      2.13 o
   1   6   2      230.88      229.81      3.41 o
   2   6   2      203.23      193.66      3.95 o
   3   6   2       21.14       21.27      1.89 o
   4   6   2       27.18       24.65      2.29 o
  -5   7   2        5.63        4.30      1.36 o
  -4   7   2        1.02       -0.31      1.21 o
  -3   7   2       19.86       16.88      1.40 o
  -2   7   2      291.23      285.17      4.50 o
  -1   7   2       66.95       76.95      2.75 o
   0   7   2      137.09      151.76      2.62 o
   1   7   2      453.33      469.26      7.41 o
   2   7   2        0.09       -0.43      1.14 o
   3   7   2        0.70        0.34      1.46 o
  -5   8   2        4.17        2.53      1.63 o
  -4   8   2        2.88        4.79      1.73 o
  -3   8   2       27.45       29.94      1.95 o
  -2   8   2       39.38       40.24      1.92 o
  -1   8   2       13.36       15.15      1.96 o
   0   8   2       47.69       46.49      1.68 o
   1   8   2       84.91       77.77      2.90 o
   2   8   2       36.87       34.43      2.25 o
   3   8   2        1.47       -0.41      1.40 o
  -5   9   2        0.27        1.08      1.63 o
  -4   9   2       14.46       18.33      2.51 o
  -3   9   2       13.19       13.40      1.70 o
  -2   9   2        8.35        8.02      1.46 o
  -1   9   2       14.19       14.20      1.60 o
   0   9   2        0.83        0.80      1.07 o
   1   9   2        3.98        4.09      1.38 o
   2   9   2        0.03        1.42      1.40 o
  -4  10   2        0.05        1.41      1.56 o
  -3  10   2       21.25       19.94      2.01 o
  -2  10   2       74.25       81.56      3.21 o
  -1  10   2       20.65       17.80      1.84 o
   0  10   2        4.18        4.46      1.26 o
   1  10   2        1.40        1.81      1.41 o
  -3  11   2       10.96       12.38      1.94 o
  -2  11   2        4.31        4.44      1.66 o
  -1  11   2       37.63       39.37      3.33 o
   0  11   2        1.93       -1.31      1.31 o
  -1 -12   3        6.81       12.45      2.98 o
   0 -12   3       10.28       12.62      2.15 o
   1 -12   3        1.80        4.20      1.60 o
   2 -12   3        6.17        6.71      1.69 o
   3 -12   3       10.44       14.47      4.08 o
  -2 -11   3        9.55       11.28      3.03 o
  -1 -11   3        1.20        0.36      1.46 o
   0 -11   3        8.65       12.50      1.73 o
   1 -11   3        0.99        2.26      1.23 o
   2 -11   3        1.72        2.66      1.45 o
   3 -11   3        0.00       -0.04      1.23 o
   4 -11   3        3.61        4.39      2.04 o
  -2 -10   3        0.01        0.36      1.73 o
  -1 -10   3       92.86       94.91      3.25 o
   0 -10   3       12.21       11.06      1.55 o
   1 -10   3       84.37       85.22      2.89 o
   2 -10   3      233.93      222.64      4.32 o
   3 -10   3        0.11        0.52      1.20 o
   4 -10   3        3.70        0.87      1.52 o
  -3  -9   3       24.23       24.02      2.57 o
  -2  -9   3       28.80       28.25      2.00 o
  -1  -9   3       14.76       14.48      1.31 o
   0  -9   3       96.93       84.29      2.41 o
   1  -9   3       43.15       41.38      1.75 o
   2  -9   3       54.70       60.95      2.16 o
   3  -9   3      123.80      116.44      3.33 o
   4  -9   3       46.76       46.08      4.31 o
   5  -9   3        1.08       -0.31      1.62 o
  -4  -8   3        2.12       -0.87      2.03 o
  -3  -8   3       24.66       25.32      1.66 o
  -2  -8   3       59.01       56.92      1.96 o
  -1  -8   3        2.30        2.90      0.86 o
   0  -8   3       30.74       35.77      2.93 o
   1  -8   3       86.25       85.46      3.09 o
   2  -8   3       50.40       65.58      1.91 o
   3  -8   3       35.99       42.15      1.64 o
   4  -8   3        0.41       -0.37      1.16 o
   5  -8   3       17.42       16.98      1.94 o
  -4  -7   3        9.28        6.12      1.69 o
  -3  -7   3       95.90       89.30      4.22 o
  -2  -7   3       22.50       24.80      1.22 o
  -1  -7   3        4.07        6.01      0.75 o
   0  -7   3       68.28       76.95      1.66 o
   1  -7   3      247.76      236.90      3.88 o
   2  -7   3      114.67      144.99      2.64 o
   3  -7   3        0.29        0.03      0.80 o
   4  -7   3        5.07        5.24      1.22 o
   5  -7   3        0.77       -0.45      1.49 o
  -5  -6   3        0.06       -2.03      2.03 o
  -4  -6   3       90.66       95.72      4.01 o
  -3  -6   3      138.23      136.87      3.19 o
  -2  -6   3        0.62        0.94      0.70 o
  -1  -6   3      165.71      189.48      2.85 o
   0  -6   3     1012.08     1029.46     12.45 o
   1  -6   3      206.71      178.24      3.06 o
   2  -6   3       27.69       29.19      1.94 o
   3  -6   3       10.29       10.49      1.11 o
   4  -6   3        0.67       -0.20      0.88 o
   5  -6   3        5.93        6.36      1.62 o
  -5  -5   3        3.92        5.17      2.68 o
  -4  -5   3        4.32        0.52      1.85 o
  -3  -5   3       37.56       38.81      1.90 o
  -2  -5   3      168.78      165.66      3.11 o
  -1  -5   3     1565.68     1572.35     16.85 o
   0  -5   3      771.27      767.48      8.55 o
   1  -5   3     1653.39     1651.92     19.55 o
   2  -5   3      435.27      427.67      5.38 o
   3  -5   3       59.83       56.99      1.68 o
   4  -5   3       50.00       51.45      1.74 o
   5  -5   3       25.25       28.96      2.08 o
   6  -5   3        3.83        5.63      1.88 o
  -5  -4   3        3.53        3.05      2.52 o
  -4  -4   3        0.33        0.41      1.11 o
  -3  -4   3       78.64       76.45      2.28 o
  -2  -4   3      249.40      226.13      3.65 o
  -1  -4   3       36.60       39.73      1.22 o
   0  -4   3      179.60      187.99      2.28 o
   1  -4   3      792.63      815.59      7.91 o
   2  -4   3     1203.05     1199.11     12.15 o
   3  -4   3       35.45       34.10      1.32 o
   4  -4   3       59.15       58.38      1.82 o
   5  -4   3        1.75        0.61      1.43 o
   6  -4   3        3.84        5.18      1.82 o
  -5  -3   3        0.07       -1.77      1.77 o
  -4  -3   3       78.13       75.04      2.37 o
  -3  -3   3        1.08        0.61      0.55 o
  -2  -3   3       24.40       30.39      0.85 o
  -1  -3   3     1398.79     1420.71     12.43 o
   0  -3   3      220.64      220.90      2.19 o
   1  -3   3      941.08      957.73      8.56 o
   2  -3   3       60.98       65.72      1.26 o
   3  -3   3      398.38      394.49      5.11 o
   4  -3   3      493.56      469.13      6.19 o
   5  -3   3       52.31       52.63      2.18 o
   6  -3   3        0.02       -0.06      1.63 o
  -6  -2   3       20.08       14.74      2.30 o
  -5  -2   3       36.37       41.72      2.25 o
  -4  -2   3      100.36       98.65      2.55 o
  -3  -2   3       48.57       51.31      1.52 o
  -2  -2   3      786.38      786.22      7.20 o
  -1  -2   3        1.48        0.68      0.27 o
   0  -2   3      512.00      472.89      3.84 o
   1  -2   3     2685.99     2615.94     25.56 o
   2  -2   3      572.75      595.11      6.15 o
   3  -2   3      231.42      235.85      3.16 o
   4  -2   3        0.27        0.61      0.82 o
   5  -2   3       65.68       66.24      2.36 o
   6  -2   3        3.60        2.37      1.74 o
  -6  -1   3        8.92        9.79      2.10 o
  -5  -1   3        0.16       -1.49      1.49 o
  -4  -1   3      152.03      150.22      2.63 o
  -3  -1   3        1.64        1.19      0.51 o
  -2  -1   3        1.60        3.40      0.50 o
  -1  -1   3      168.84      177.27      1.49 o
   0  -1   3      842.62      835.29      6.83 o
   1  -1   3     3604.39     3556.39     34.03 o
   2  -1   3        7.05        6.86      0.52 o
   3  -1   3      143.31      145.94      2.44 o
   4  -1   3       29.36       30.99      1.37 o
   5  -1   3        9.19        9.56      1.38 o
   6  -1   3        5.92        6.24      2.13 o
  -6   0   3        6.35        8.42      2.36 o
  -5   0   3        0.53        1.06      1.19 o
  -4   0   3      178.86      190.28      3.98 o
  -3   0   3       27.12       28.22      0.83 o
  -2   0   3       79.64       84.79      1.45 o
  -1   0   3     3273.68     3148.76     25.53 o
   0   0   3     1070.78     1023.10     13.25 o
   1   0   3      397.42      422.46      3.85 o
   2   0   3      250.43      243.77      2.72 o
   3   0   3       19.98       22.43      1.40 o
   4   0   3       10.15        9.41      1.24 o
   5   0   3       27.31       23.64      1.70 o
  -6   1   3       26.94       25.23      2.06 o
  -5   1   3      160.74      156.99      3.22 o
  -4   1   3       42.00       45.69      1.25 o
  -3   1   3      125.40      125.63      2.12 o
  -2   1   3      109.26      109.24      1.36 o
  -1   1   3     4594.91     4410.48     42.82 o
   0   1   3        5.55        5.36      0.30 o
   1   1   3      855.32      830.25      7.66 o
   2   1   3      943.48      990.33      8.76 o
   3   1   3       30.73       33.35      1.06 o
   4   1   3       10.44       12.68      1.32 o
   5   1   3        8.17        5.52      1.75 o
  -6   2   3        0.78        2.15      1.48 o
  -5   2   3       36.88       35.52      1.70 o
  -4   2   3        0.32       -0.17      0.58 o
  -3   2   3       13.91       11.73      0.60 o
  -2   2   3       19.62       16.59      1.08 o
  -1   2   3        1.99        0.12      0.34 o
   0   2   3     2408.81     2429.65     23.65 o
   1   2   3        9.04       10.97      0.57 o
   2   2   3       44.72       39.79      0.97 o
   3   2   3       11.46       12.58      0.85 o
   4   2   3       21.59       23.79      1.53 o
   5   2   3        5.10        4.79      2.14 o
  -6   3   3        2.37        3.28      1.53 o
  -5   3   3        3.16        3.95      1.14 o
  -4   3   3        1.02        0.71      0.70 o
  -3   3   3      378.57      386.14      4.10 o
  -2   3   3       53.74       50.70      1.29 o
  -1   3   3      111.45      105.38      1.42 o
   0   3   3      332.33      355.29      3.53 o
   1   3   3       35.31       40.22      1.67 o
   2   3   3        1.27        2.46      0.46 o
   3   3   3        3.36        1.97      0.79 o
   4   3   3       27.37       25.81      2.12 o
   5   3   3        7.88       14.71      5.87 o
  -6   4   3       24.25       28.98      2.71 o
  -5   4   3      120.81      125.29      3.40 o
  -4   4   3      118.54      118.51      2.19 o
  -3   4   3      149.30      148.56      2.35 o
  -2   4   3       17.03       21.05      0.86 o
  -1   4   3      265.91      288.45      3.27 o
   0   4   3       12.31       18.38      0.64 o
   1   4   3       13.48       13.44      0.68 o
   2   4   3        2.31        3.98      0.59 o
   3   4   3       16.99       16.81      1.12 o
   4   4   3       13.44       12.84      2.14 o
  -6   5   3        0.90        0.46      1.41 o
  -5   5   3        2.00        2.13      1.20 o
  -4   5   3       84.06       80.95      2.62 o
  -3   5   3      412.24      416.74      5.90 o
  -2   5   3      103.34      100.44      2.02 o
  -1   5   3      252.47      267.61      3.31 o
   0   5   3      135.02      141.68      3.84 o
   1   5   3        4.90        4.16      0.73 o
   2   5   3      154.90      158.16      3.02 o
   3   5   3      185.33      188.55      4.80 o
   4   5   3        1.23        1.48      1.56 o
  -5   6   3        4.06        5.78      1.62 o
  -4   6   3        7.46        6.94      1.43 o
  -3   6   3      151.17      146.55      2.87 o
  -2   6   3      197.58      192.67      3.22 o
  -1   6   3       60.15       63.24      1.43 o
   0   6   3       58.09       64.65      1.53 o
   1   6   3      140.23      134.32      2.43 o
   2   6   3       84.32       78.75      2.44 o
   3   6   3        6.29        5.22      1.53 o
   4   6   3        4.95        4.84      1.73 o
  -5   7   3       13.29       18.74      2.38 o
  -4   7   3       48.99       45.23      2.38 o
  -3   7   3       40.11       36.52      1.97 o
  -2   7   3       51.09       48.39      1.81 o
  -1   7   3       13.18       12.20      0.91 o
   0   7   3       23.09       22.23      1.44 o
   1   7   3       28.65       28.88      1.52 o
   2   7   3        0.10        1.14      1.21 o
   3   7   3       26.21       33.82      2.36 o
  -5   8   3        3.19        1.76      1.56 o
  -4   8   3        6.09        5.11      1.52 o
  -3   8   3       11.54       10.98      1.51 o
  -2   8   3       11.91        9.42      1.78 o
  -1   8   3        0.86        1.00      1.13 o
   0   8   3        0.16       -0.31      0.90 o
   1   8   3       18.86       24.28      1.57 o
   2   8   3        0.68        2.67      2.21 o
   3   8   3        1.71        2.73      1.58 o
  -4   9   3       97.27       94.67      4.43 o
  -3   9   3       25.64       26.04      2.02 o
  -2   9   3       46.26       47.92      4.29 o
  -1   9   3       57.22       60.09      3.31 o
   0   9   3       40.11       45.58      1.99 o
   1   9   3        1.23        1.44      1.37 o
   2   9   3        0.05        1.57      1.51 o
  -4  10   3       16.06       19.53      2.63 o
  -3  10   3        5.25        5.49      1.63 o
  -2  10   3       12.48       12.64      1.75 o
  -1  10   3        8.29       11.56      1.67 o
   0  10   3       32.37       32.08      1.90 o
   1  10   3       31.67       33.05      2.67 o
  -3  11   3       12.14       12.41      1.98 o
  -2  11   3        3.53        4.58      1.98 o
  -1  11   3       13.51       14.59      1.97 o
   0  11   3       14.84       16.79      2.03 o
  -1 -12   4        0.09        1.02      2.66 o
   0 -12   4        3.81        5.41      2.60 o
   1 -12   4        0.13        0.26      1.64 o
   2 -12   4        4.30        3.15      1.74 o
   3 -12   4        2.90        2.15      2.04 o
  -2 -11   4        2.76        1.49      2.07 o
  -1 -11   4        0.00       -0.39      1.82 o
   0 -11   4        4.02        5.19      1.57 o
   1 -11   4        1.66        0.60      1.29 o
   2 -11   4        3.25        3.57      1.32 o
   3 -11   4       30.17       32.67      3.38 o
   4 -11   4       13.81       12.73      2.04 o
  -3 -10   4        0.00        0.75      2.17 o
  -2 -10   4        4.40        1.90      1.96 o
  -1 -10   4       77.66       68.88      2.81 o
   0 -10   4       51.66       50.71      2.35 o
   1 -10   4       42.79       44.40      2.24 o
   2 -10   4       30.82       36.71      1.90 o
   3 -10   4        0.41       -1.13      1.13 o
   4 -10   4        0.14        2.99      1.95 o
  -3  -9   4        1.68        5.20      2.15 o
  -2  -9   4        4.03        4.03      2.82 o
  -1  -9   4        8.48        6.41      1.37 o
   0  -9   4       60.38       56.39      2.02 o
   1  -9   4      324.04      305.99      5.07 o
   2  -9   4      242.50      230.60      3.91 o
   3  -9   4       82.16       87.13      3.07 o
   4  -9   4       24.99       24.49      2.42 o
   5  -9   4        0.22        1.71      2.16 o
  -4  -8   4        6.48        8.13      2.27 o
  -3  -8   4        0.01        1.57      1.87 o
  -2  -8   4        3.58        2.50      0.87 o
  -1  -8   4       63.52       66.55      1.67 o
   0  -8   4      512.40      499.37      8.00 o
   1  -8   4        9.74        8.74      1.06 o
   2  -8   4       30.58       31.82      1.42 o
   3  -8   4       50.91       50.06      1.80 o
   4  -8   4       36.16       30.08      1.81 o
   5  -8   4       15.40       14.73      1.99 o
  -4  -7   4        8.29        7.65      3.83 o
  -3  -7   4       17.63       16.26      1.38 o
  -2  -7   4        4.96        6.20      0.94 o
  -1  -7   4       29.82       31.46      1.21 o
   0  -7   4        0.34       -0.77      0.77 o
   1  -7   4       96.56       88.93      3.00 o
   2  -7   4      210.69      192.18      3.21 o
   3  -7   4       17.43       16.92      1.21 o
   4  -7   4       23.23       23.21      1.45 o
   5  -7   4        2.63        2.45      1.65 o
  -5  -6   4        5.86        1.91      2.33 o
  -4  -6   4        1.81        1.03      2.03 o
  -3  -6   4      120.52      126.33      3.07 o
  -2  -6   4       38.95       38.07      1.32 o
  -1  -6   4       66.42       64.14      1.57 o
   0  -6   4      121.65      120.95      2.42 o
   1  -6   4        1.40       -0.34      0.66 o
   2  -6   4     1153.17     1169.19     13.18 o
   3  -6   4       99.32      106.84      2.55 o
   4  -6   4        5.34        9.16      1.13 o
   5  -6   4        5.09        3.80      1.54 o
  -5  -5   4        0.79        2.52      2.16 o
  -4  -5   4        7.85        6.50      1.86 o
  -3  -5   4       76.56       77.26      3.22 o
  -2  -5   4       95.90       94.02      1.81 o
  -1  -5   4      209.23      220.38      2.71 o
   0  -5   4      239.74      258.74      3.24 o
   1  -5   4      105.07      107.84      1.80 o
   2  -5   4      192.16      186.97      2.93 o
   3  -5   4      285.73      274.10      4.03 o
   4  -5   4        6.49        6.06      1.02 o
   5  -5   4        0.01       -0.68      1.41 o
  -5  -4   4        4.40        5.27      2.02 o
  -4  -4   4      121.35      109.82      3.30 o
  -3  -4   4      151.06      141.47      2.99 o
  -2  -4   4        0.14        0.36      0.44 o
  -1  -4   4      134.97      142.69      2.44 o
   0  -4   4        0.48        0.31      0.43 o
   1  -4   4     1404.72     1421.38     13.33 o
   2  -4   4      535.19      548.48      6.03 o
   3  -4   4       47.10       45.37      1.75 o
   4  -4   4      208.49      206.18      3.51 o
   5  -4   4       23.88       25.05      1.68 o
   6  -4   4        5.47        6.43      2.29 o
  -5  -3   4        2.41        1.63      1.42 o
  -4  -3   4       13.34       14.15      1.59 o
  -3  -3   4       23.01       24.60      1.33 o
  -2  -3   4       33.01       38.10      0.94 o
  -1  -3   4       17.66       15.38      0.92 o
   0  -3   4      355.04      340.52      4.95 o
   1  -3   4     1705.88     1725.52     21.08 o
   2  -3   4       13.67       18.55      0.82 o
   3  -3   4       69.37       71.75      1.61 o
   4  -3   4       94.78       88.43      2.22 o
   5  -3   4       13.13       14.32      1.53 o
   6  -3   4        3.63        1.37      2.04 o
  -6  -2   4        1.75       -1.18      2.25 o
  -5  -2   4       68.78       71.79      2.58 o
  -4  -2   4      114.90      105.51      2.69 o
  -3  -2   4        2.25        0.53      0.53 o
  -2  -2   4       40.01       44.36      1.02 o
  -1  -2   4        0.54        0.38      0.29 o
   0  -2   4      807.62      791.42      6.24 o
   1  -2   4      179.84      179.14      3.25 o
   2  -2   4        2.22        1.02      0.45 o
   3  -2   4      160.46      167.67      2.76 o
   4  -2   4       24.13       26.86      1.51 o
   5  -2   4        0.04        0.28      1.17 o
  -6  -1   4        3.77        4.66      2.27 o
  -5  -1   4       54.26       44.18      2.09 o
  -4  -1   4       28.01       24.29      1.44 o
  -3  -1   4       38.64       33.47      1.24 o
  -2  -1   4       88.85       94.88      1.37 o
  -1  -1   4        5.43        4.99      0.53 o
   0  -1   4      184.25      196.87      2.03 o
   1  -1   4      839.99      847.28      9.06 o
   2  -1   4       37.58       41.93      1.04 o
   3  -1   4       21.86       22.04      0.99 o
   4  -1   4       23.27       21.05      1.39 o
   5  -1   4        4.18        3.73      1.29 o
  -6   0   4        0.02        0.05      1.76 o
  -5   0   4        1.07       -0.91      1.75 o
  -4   0   4        0.74        1.52      0.67 o
  -3   0   4      180.35      194.82      2.24 o
  -2   0   4     1643.29     1707.30     15.68 o
  -1   0   4        4.52        4.83      0.35 o
   0   0   4      344.70      318.53      5.13 o
   1   0   4       57.88       47.90      0.89 o
   2   0   4        0.15       -0.35      0.35 o
   3   0   4        3.08        1.21      0.62 o
   4   0   4        1.45        3.20      1.24 o
   5   0   4       29.60       33.56      2.41 o
  -6   1   4        1.02        0.23      1.38 o
  -5   1   4       48.56       53.88      1.99 o
  -4   1   4        5.82        3.91      0.76 o
  -3   1   4      494.68      503.60      4.65 o
  -2   1   4      248.93      250.92      3.18 o
  -1   1   4     4315.84     4243.36     48.11 o
   0   1   4      414.08      376.65      4.68 o
   1   1   4      123.77      130.66      1.89 o
   2   1   4      176.29      173.02      2.12 o
   3   1   4        0.31       -0.01      0.62 o
   4   1   4       12.10       12.40      1.44 o
   5   1   4       12.54       13.22      5.06 o
  -6   2   4       11.96       13.44      1.69 o
  -5   2   4        1.19        0.36      1.03 o
  -4   2   4       23.30       22.35      1.71 o
  -3   2   4      160.40      177.18      2.56 o
  -2   2   4      209.07      228.04      2.72 o
  -1   2   4        0.00        0.21      0.47 o
   0   2   4        0.49        0.94      0.35 o
   1   2   4      219.14      219.49      2.62 o
   2   2   4      467.68      480.56      4.93 o
   3   2   4       73.04       67.58      2.15 o
   4   2   4        4.18        3.23      1.12 o
   5   2   4       13.14        6.73      2.28 o
  -6   3   4        0.00       -0.25      1.34 o
  -5   3   4        2.48        1.79      1.17 o
  -4   3   4       38.55       42.79      1.73 o
  -3   3   4       96.73      103.54      1.88 o
  -2   3   4      445.48      457.98      4.94 o
  -1   3   4      117.60      122.05      1.87 o
   0   3   4       41.51       47.57      0.80 o
   1   3   4       11.97        8.84      0.55 o
   2   3   4       92.65       97.68      1.55 o
   3   3   4        2.54        4.10      0.86 o
   4   3   4       27.96       27.41      2.16 o
   5   3   4        5.98        4.18      2.23 o
  -6   4   4        1.25        0.09      2.00 o
  -5   4   4       77.89       81.09      2.98 o
  -4   4   4       51.88       54.25      1.95 o
  -3   4   4       23.36       22.97      1.19 o
  -2   4   4       22.46       26.91      0.96 o
  -1   4   4        6.08        6.67      0.46 o
   0   4   4      427.04      440.10      4.69 o
   1   4   4       86.34       91.06      1.41 o
   2   4   4      155.05      154.11      2.33 o
   3   4   4       14.58       14.18      1.87 o
   4   4   4        8.81        6.54      1.76 o
  -6   5   4        9.99       10.09      2.04 o
  -5   5   4       60.66       64.78      2.97 o
  -4   5   4        7.82        9.39      1.43 o
  -3   5   4       32.95       36.90      2.15 o
  -2   5   4       14.31       14.19      0.79 o
  -1   5   4        7.74        6.07      0.55 o
   0   5   4      219.88      215.85      3.02 o
   1   5   4        5.93        8.44      0.72 o
   2   5   4       36.62       34.68      1.68 o
   3   5   4        0.34        1.47      2.11 o
   4   5   4       13.94       12.37      2.03 o
  -5   6   4        2.33        2.96      1.49 o
  -4   6   4       36.97       39.32      2.19 o
  -3   6   4       32.73       32.96      1.76 o
  -2   6   4       29.57       29.36      1.08 o
  -1   6   4       10.61       11.35      0.72 o
   0   6   4        0.03        1.26      0.58 o
   1   6   4       43.08       48.46      1.56 o
   2   6   4        0.00       -1.05      1.13 o
   3   6   4       71.49       72.46      4.06 o
  -5   7   4        0.30        2.11      1.57 o
  -4   7   4       18.29       21.55      2.44 o
  -3   7   4       29.31       25.10      1.73 o
  -2   7   4        0.00       -0.21      0.83 o
  -1   7   4       41.69       38.89      1.44 o
   0   7   4       97.67       93.87      2.28 o
   1   7   4       15.37       18.55      1.75 o
   2   7   4       82.70       88.84      3.21 o
   3   7   4        2.13        1.48      1.50 o
  -5   8   4        5.16        5.57      1.77 o
  -4   8   4        2.68        2.22      1.38 o
  -3   8   4       31.49       35.03      2.07 o
  -2   8   4        5.07        7.94      1.50 o
  -1   8   4        3.55        4.05      1.10 o
   0   8   4       26.88       28.01      1.58 o
   1   8   4       25.95       23.01      1.93 o
   2   8   4       10.14       10.98      1.73 o
  -4   9   4       13.38       11.27      2.19 o
  -3   9   4        5.31        5.67      1.41 o
  -2   9   4       54.19       53.40      2.47 o
  -1   9   4       48.94       46.43      2.30 o
   0   9   4       21.72       24.97      1.66 o
   1   9   4       16.50       19.30      3.41 o
   2   9   4        0.37        0.41      1.55 o
  -3  10   4        0.17       -0.39      1.36 o
  -2  10   4        8.62        9.87      2.42 o
  -1  10   4       16.04       14.54      1.76 o
   0  10   4        4.07        3.81      1.50 o
  -1 -12   5       11.02       12.23      2.48 o
   0 -12   5        0.65       -0.43      1.85 o
   1 -12   5       50.53       50.55      3.20 o
   2 -12   5       16.33       18.33      2.16 o
   3 -12   5        2.69        2.66      1.83 o
  -2 -11   5        1.43       -0.13      2.82 o
  -1 -11   5        0.20       -0.15      1.92 o
   0 -11   5        9.58        9.06      2.08 o
   1 -11   5        6.07        3.60      1.83 o
   2 -11   5       10.35       13.49      1.86 o
   3 -11   5        1.49        0.20      2.39 o
   4 -11   5       13.50        8.70      2.02 o
  -3 -10   5       22.61       25.71      2.96 o
  -2 -10   5        0.04        1.13      2.00 o
  -1 -10   5        4.93        1.06      1.76 o
   0 -10   5        2.56        2.49      1.86 o
   1 -10   5        5.48        4.20      1.37 o
   2 -10   5        2.12        1.91      1.26 o
   3 -10   5       14.96       12.13      1.83 o
   4 -10   5        2.24        2.14      2.04 o
  -3  -9   5        0.35       -1.82      1.82 o
  -2  -9   5        0.00        2.36      1.83 o
  -1  -9   5       95.28       85.16      2.18 o
   0  -9   5        0.17       -0.24      0.97 o
   1  -9   5      116.75      118.61      2.85 o
   2  -9   5      125.53      122.66      2.86 o
   3  -9   5       15.97       19.26      1.64 o
   4  -9   5        1.60        1.78      1.64 o
   5  -9   5        9.02        7.33      2.43 o
  -4  -8   5        6.12        4.39      2.20 o
  -3  -8   5        9.92        8.14      2.05 o
  -2  -8   5       47.14       46.69      2.31 o
  -1  -8   5        2.53       -0.28      0.74 o
   0  -8   5       38.40       36.72      2.44 o
   1  -8   5      251.21      235.63      4.11 o
   2  -8   5       47.12       56.00      1.81 o
   3  -8   5       43.89       43.89      2.00 o
   4  -8   5        3.67        2.78      1.58 o
   5  -8   5        0.01        3.32      1.70 o
  -4  -7   5       23.35       21.32      3.31 o
  -3  -7   5        0.38       -1.11      1.32 o
  -2  -7   5       11.05       10.93      0.91 o
  -1  -7   5       10.32       10.47      1.16 o
   0  -7   5        8.57        6.59      0.94 o
   1  -7   5        8.64        8.37      0.77 o
   2  -7   5       13.01       14.25      1.05 o
   3  -7   5       12.96       11.66      1.13 o
   4  -7   5       19.51       14.01      1.48 o
   5  -7   5       32.93       32.86      2.33 o
  -5  -6   5        0.60       -0.31      2.11 o
  -4  -6   5       30.00       31.65      2.78 o
  -3  -6   5        9.02        6.38      1.46 o
  -2  -6   5        0.04       -0.63      0.63 o
  -1  -6   5       45.08       54.32      1.62 o
   0  -6   5        1.67        1.99      0.68 o
   1  -6   5       28.52       31.59      1.19 o
   2  -6   5        2.46        4.05      0.80 o
   3  -6   5      100.68      100.17      2.31 o
   4  -6   5        5.15        5.95      1.26 o
   5  -6   5        6.29        8.07      2.58 o
  -5  -5   5        0.02       -3.16      3.16 o
  -4  -5   5        4.34        2.65      1.55 o
  -3  -5   5      317.77      297.34      6.54 o
  -2  -5   5      178.28      181.31      3.20 o
  -1  -5   5       28.46       30.42      0.94 o
   0  -5   5       38.84       39.32      1.10 o
   1  -5   5       98.13       83.77      2.17 o
   2  -5   5      131.60      141.84      2.13 o
   3  -5   5       71.39       75.89      1.96 o
   4  -5   5       12.03       13.99      1.48 o
   5  -5   5        4.21        2.32      1.57 o
  -5  -4   5        5.22        6.30      1.58 o
  -4  -4   5       10.94        9.39      1.97 o
  -3  -4   5       86.70       86.62      4.64 o
  -2  -4   5       24.27       27.07      1.05 o
  -1  -4   5      655.54      712.55      6.55 o
   0  -4   5      151.38      158.90      2.05 o
   1  -4   5      304.30      289.63      3.23 o
   2  -4   5      197.40      189.11      3.17 o
   3  -4   5       13.43       10.86      0.93 o
   4  -4   5       55.14       60.13      2.58 o
   5  -4   5        0.41       -0.03      1.17 o
  -5  -3   5        6.53        7.87      1.49 o
  -4  -3   5       11.60        9.74      1.90 o
  -3  -3   5       13.10       11.39      0.90 o
  -2  -3   5      111.34      112.68      1.72 o
  -1  -3   5        5.28        8.58      0.45 o
   0  -3   5        7.36        4.64      0.37 o
   1  -3   5      390.30      376.10      4.18 o
   2  -3   5       18.58       24.50      0.99 o
   3  -3   5       68.58       70.86      1.61 o
   4  -3   5        0.38       -0.99      1.04 o
   5  -3   5        1.93        2.26      1.27 o
  -5  -2   5       23.35       21.89      1.74 o
  -4  -2   5      296.86      285.78      4.80 o
  -3  -2   5       16.81       16.68      0.89 o
  -2  -2   5      193.32      192.59      2.08 o
  -1  -2   5       37.72       28.37      0.70 o
   0  -2   5      426.76      433.82      4.52 o
   1  -2   5      613.87      634.42      6.12 o
   2  -2   5      224.48      229.18      2.71 o
   3  -2   5       10.97        6.57      0.73 o
   4  -2   5      372.27      348.50      5.52 o
   5  -2   5       40.22       39.27      1.97 o
  -6  -1   5        3.31        0.42      1.69 o
  -5  -1   5        0.05       -0.93      1.70 o
  -4  -1   5      117.06      112.60      2.40 o
  -3  -1   5        8.16       10.97      0.67 o
  -2  -1   5        3.12        2.38      0.50 o
  -1  -1   5        2.56        4.21      0.38 o
   0  -1   5        1.38        3.30      0.30 o
   1  -1   5      271.71      285.61      3.47 o
   2  -1   5       87.79       91.94      1.44 o
   3  -1   5       31.65       30.25      1.14 o
   4  -1   5       42.50       42.92      1.82 o
   5  -1   5        0.66       -0.71      1.34 o
  -6   0   5       16.13       14.04      1.95 o
  -5   0   5        2.90        3.36      1.36 o
  -4   0   5        1.18        1.57      0.82 o
  -3   0   5       54.72       57.06      1.44 o
  -2   0   5        1.39        2.19      0.45 o
  -1   0   5       89.91       91.41      2.08 o
   0   0   5       61.51       62.56      1.17 o
   1   0   5        0.08        0.21      0.31 o
   2   0   5      208.80      204.68      3.11 o
   3   0   5        3.00        3.24      0.70 o
   4   0   5       21.32       20.02      1.35 o
   5   0   5        1.78        2.29      1.39 o
  -6   1   5        3.54        4.94      1.51 o
  -5   1   5      101.90      113.95      2.84 o
  -4   1   5        0.97       -0.47      0.78 o
  -3   1   5       64.33       65.94      1.87 o
  -2   1   5       40.26       31.34      0.84 o
  -1   1   5      107.39      114.66      1.85 o
   0   1   5      778.83      779.34      9.29 o
   1   1   5     1266.38     1326.15     13.03 o
   2   1   5       14.12       13.45      0.74 o
   3   1   5       34.30       37.87      2.02 o
   4   1   5        0.08        0.68      1.57 o
   5   1   5        0.69        0.50      2.14 o
  -6   2   5        7.75        7.52      1.93 o
  -5   2   5        5.30        5.96      1.77 o
  -4   2   5        2.09        2.13      0.98 o
  -3   2   5       26.63       24.94      1.20 o
  -2   2   5       23.05       20.31      2.42 o
  -1   2   5      440.38      408.66      5.23 o
   0   2   5     1076.30     1089.82     12.77 o
   1   2   5       25.95       28.95      1.00 o
   2   2   5      250.22      253.74      5.41 o
   3   2   5       98.63      101.47      2.42 o
   4   2   5        3.62        2.42      1.14 o
   5   2   5        2.26        2.19      2.42 o
  -6   3   5        0.00       -0.15      1.69 o
  -5   3   5        3.38        2.94      1.45 o
  -4   3   5       15.23       12.00      1.23 o
  -3   3   5       12.74       13.15      0.81 o
  -2   3   5        4.97        3.31      0.46 o
  -1   3   5       45.77       35.45      1.13 o
   0   3   5       56.35       63.15      1.34 o
   1   3   5        9.66        8.76      0.58 o
   2   3   5       28.91       25.55      1.52 o
   3   3   5      127.38      121.43      3.00 o
   4   3   5        1.72        1.16      1.45 o
  -6   4   5        0.93        1.45      1.76 o
  -5   4   5        3.27        1.59      1.45 o
  -4   4   5       12.45       11.92      1.49 o
  -3   4   5       14.88       15.56      0.85 o
  -2   4   5        1.30        1.68      0.48 o
  -1   4   5       35.54       36.34      0.90 o
   0   4   5        0.47       -0.40      0.52 o
   1   4   5        1.21        1.36      0.55 o
   2   4   5      299.89      287.92      4.41 o
   3   4   5       30.44       27.42      1.61 o
   4   4   5       53.82       60.66      3.48 o
  -5   5   5       44.46       46.36      2.60 o
  -4   5   5      128.32      134.96      3.88 o
  -3   5   5      191.02      195.21      3.70 o
  -2   5   5      124.02      131.88      2.34 o
  -1   5   5        0.08       -0.11      0.49 o
   0   5   5       33.58       32.35      0.91 o
   1   5   5        8.43        9.64      0.81 o
   2   5   5      233.07      233.26      4.42 o
   3   5   5        1.58        0.66      1.34 o
   4   5   5        0.03       -0.35      1.56 o
  -5   6   5        5.89        7.43      1.67 o
  -4   6   5       13.65       15.37      1.84 o
  -3   6   5        4.19        3.74      1.14 o
  -2   6   5       25.79       26.06      1.14 o
  -1   6   5       13.19       13.18      0.92 o
   0   6   5        2.89        2.88      0.65 o
   1   6   5        3.55        4.54      1.17 o
   2   6   5       23.08       23.20      2.35 o
   3   6   5       34.12       34.35      2.86 o
  -5   7   5        1.14        2.69      1.63 o
  -4   7   5       44.37       43.38      2.35 o
  -3   7   5      187.08      177.60      4.30 o
  -2   7   5       39.54       40.35      1.66 o
  -1   7   5        5.34        3.66      0.84 o
   0   7   5       21.75       23.39      1.36 o
   1   7   5        1.46        1.10      1.47 o
   2   7   5        0.03       -1.15      1.24 o
   3   7   5        7.75        7.34      1.79 o
  -4   8   5        4.50        7.54      2.40 o
  -3   8   5       17.46       18.14      1.91 o
  -2   8   5        8.42        8.59      1.36 o
  -1   8   5        0.42        1.93      0.97 o
   0   8   5      114.74      118.89      3.54 o
   1   8   5        0.52        0.27      1.30 o
   2   8   5       12.09       12.52      1.83 o
  -4   9   5        1.45        2.09      1.52 o
  -3   9   5        1.65        0.57      1.30 o
  -2   9   5       12.10       13.95      1.61 o
  -1   9   5       16.15       18.01      1.84 o
   0   9   5        0.02        0.29      1.32 o
   1   9   5       29.19       34.35      2.38 o
  -3  10   5        0.00       -1.37      1.37 o
  -2  10   5        1.99        2.20      1.39 o
  -1  10   5       17.76       19.55      2.23 o
   0  10   5       25.16       26.11      2.21 o
  -1 -12   6        1.55       -1.20      1.97 o
   0 -12   6        0.16        0.79      2.03 o
   1 -12   6       37.35       38.66      2.98 o
   2 -12   6        0.95        3.81      1.70 o
   3 -12   6        0.18        0.72      1.79 o
  -2 -11   6        3.59        4.29      2.27 o
  -1 -11   6        7.41        9.37      2.28 o
   0 -11   6       10.27       12.46      2.25 o
   1 -11   6       19.43       22.76      2.44 o
   2 -11   6       30.57       32.25      2.38 o
   3 -11   6        6.13        5.72      2.46 o
  -3 -10   6        6.89        8.34      2.44 o
  -2 -10   6       48.09       45.73      3.18 o
  -1 -10   6        6.80        8.67      2.08 o
   0 -10   6       36.21       34.75      2.53 o
   1 -10   6        0.10        1.63      1.46 o
   2 -10   6        2.54        1.08      1.41 o
   3 -10   6        7.66        6.96      1.78 o
   4 -10   6        0.46        0.07      1.97 o
  -3  -9   6        1.18       -0.24      1.89 o
  -2  -9   6       23.46       26.49      2.57 o
  -1  -9   6      116.42      111.78      2.84 o
   0  -9   6      165.35      154.83      3.34 o
   1  -9   6      318.65      298.25      5.05 o
   2  -9   6       44.49       45.29      1.77 o
   3  -9   6      168.96      159.65      5.58 o
   4  -9   6       38.17       37.47      3.43 o
  -4  -8   6        0.63        2.61      2.26 o
  -3  -8   6       12.88       14.38      2.25 o
  -2  -8   6        4.51        3.88      2.30 o
  -1  -8   6        4.59        2.60      0.84 o
   0  -8   6       49.65       48.84      2.24 o
   1  -8   6       80.34       76.29      2.22 o
   2  -8   6      696.96      656.35      8.27 o
   3  -8   6      253.52      237.30      4.54 o
   4  -8   6       27.13       25.79      2.12 o
   5  -8   6        1.69        0.93      1.73 o
  -4  -7   6       23.41       23.58      2.71 o
  -3  -7   6      128.76      137.22      3.85 o
  -2  -7   6       40.78       44.49      1.72 o
  -1  -7   6       41.07       41.07      1.43 o
   0  -7   6      282.72      280.02      4.50 o
   1  -7   6        8.41        8.42      1.16 o
   2  -7   6      423.29      407.10      6.16 o
   3  -7   6        1.23       -0.42      1.18 o
   4  -7   6       43.61       40.44      2.02 o
   5  -7   6        0.25        1.28      1.68 o
  -4  -6   6       74.20       80.73      5.07 o
  -3  -6   6        9.43        9.72      1.60 o
  -2  -6   6        6.47        4.60      0.74 o
  -1  -6   6      193.65      187.69      2.92 o
   0  -6   6      104.26       91.03      2.41 o
   1  -6   6        2.21        1.08      0.67 o
   2  -6   6       69.43       66.95      1.65 o
   3  -6   6      162.36      163.84      3.06 o
   4  -6   6       30.31       32.21      1.82 o
   5  -6   6        1.39        1.86      1.63 o
  -5  -5   6       35.60       45.67      4.26 o
  -4  -5   6        0.53       -1.01      1.39 o
  -3  -5   6      133.18      136.63      3.59 o
  -2  -5   6       22.65       27.71      0.99 o
  -1  -5   6      401.07      404.93      5.98 o
   0  -5   6        5.36        5.77      0.55 o
   1  -5   6        1.55        0.37      0.53 o
   2  -5   6      314.35      298.50      3.56 o
   3  -5   6       49.74       48.26      2.08 o
   4  -5   6       10.24       10.38      1.34 o
   5  -5   6       46.12       49.53      2.29 o
  -5  -4   6        8.93       10.10      1.99 o
  -4  -4   6      149.20      142.95      3.95 o
  -3  -4   6      226.97      212.68      3.45 o
  -2  -4   6      129.41      130.61      2.10 o
  -1  -4   6       12.87       15.36      0.57 o
   0  -4   6      172.08      156.06      1.75 o
   1  -4   6        9.10       11.42      0.67 o
   2  -4   6       65.90       69.17      1.50 o
   3  -4   6      234.10      243.75      3.71 o
   4  -4   6      131.89      132.53      3.53 o
   5  -4   6       30.53       31.71      1.92 o
  -5  -3   6       21.48       22.58      2.63 o
  -4  -3   6        0.86        0.39      1.17 o
  -3  -3   6      168.31      162.51      3.67 o
  -2  -3   6       23.45       28.53      1.08 o
  -1  -3   6       57.87       54.14      1.29 o
   0  -3   6      118.77      123.49      1.64 o
   1  -3   6      126.60      124.63      1.60 o
   2  -3   6        9.68       11.68      0.68 o
   3  -3   6      181.55      177.03      3.11 o
   4  -3   6       30.85       31.59      2.15 o
   5  -3   6        7.85        9.10      1.63 o
  -5  -2   6       12.08       11.65      1.73 o
  -4  -2   6        4.99        3.91      1.17 o
  -3  -2   6       68.74       72.90      1.47 o
  -2  -2   6      497.64      513.03      5.65 o
  -1  -2   6      309.25      325.39      3.94 o
   0  -2   6      141.29      143.67      1.72 o
   1  -2   6      104.13       94.58      1.52 o
   2  -2   6       77.24       73.26      1.39 o
   3  -2   6       24.97       23.20      1.37 o
   4  -2   6       51.97       50.94      2.33 o
   5  -2   6        5.66        7.25      1.55 o
  -6  -1   6        2.79        6.44      1.83 o
  -5  -1   6        8.28        9.50      1.83 o
  -4  -1   6        1.99        2.30      0.90 o
  -3  -1   6       64.27       61.51      2.24 o
  -2  -1   6        4.29        6.14      0.61 o
  -1  -1   6        0.75        0.77      0.34 o
   0  -1   6      814.58      795.15      7.93 o
   1  -1   6        0.50        0.01      0.39 o
   2  -1   6      232.80      243.20      3.30 o
   3  -1   6        8.70        4.92      0.80 o
   4  -1   6      162.96      176.46      3.22 o
   5  -1   6        2.29       -1.94      2.30 o
  -6   0   6        5.00        4.99      1.66 o
  -5   0   6        3.34        2.32      1.65 o
  -4   0   6        9.61        7.95      1.71 o
  -3   0   6      110.94      117.58      2.18 o
  -2   0   6       66.32       73.03      1.27 o
  -1   0   6        0.26        0.12      0.48 o
   0   0   6        9.05        9.87      0.75 o
   1   0   6      127.53      130.71      1.62 o
   2   0   6      143.73      140.87      1.93 o
   3   0   6        3.99        3.27      0.78 o
   4   0   6       56.80       56.63      2.70 o
   5   0   6        4.52        4.51      1.68 o
  -6   1   6        0.21       -1.71      1.90 o
  -5   1   6       13.08       13.31      1.77 o
  -4   1   6        0.11       -0.92      0.93 o
  -3   1   6        7.78        5.95      0.67 o
  -2   1   6      690.76      681.25      9.50 o
  -1   1   6      685.40      673.50      9.23 o
   0   1   6      376.18      403.36      5.10 o
   1   1   6       98.27       95.70      1.43 o
   2   1   6        4.05        5.77      0.82 o
   3   1   6      169.23      171.99      3.28 o
   4   1   6        0.46        0.30      1.56 o
   5   1   6        4.65        4.57      2.41 o
  -6   2   6        3.43        2.82      1.73 o
  -5   2   6        1.41        4.31      1.54 o
  -4   2   6       26.14       27.57      1.83 o
  -3   2   6       17.43       19.98      0.88 o
  -2   2   6       46.19       49.54      1.39 o
  -1   2   6      393.44      378.41      4.95 o
   0   2   6      153.01      138.49      3.02 o
   1   2   6       65.29       63.50      1.17 o
   2   2   6       19.72       21.42      1.26 o
   3   2   6       36.94       36.32      1.77 o
   4   2   6        9.02        8.93      1.35 o
  -6   3   6        2.85        3.40      1.77 o
  -5   3   6        0.05       -0.96      1.56 o
  -4   3   6       41.83       40.65      2.22 o
  -3   3   6        6.08        7.09      0.72 o
  -2   3   6       81.23       77.36      1.51 o
  -1   3   6       14.30       10.06      0.68 o
   0   3   6       17.61       17.97      0.93 o
   1   3   6        1.01        0.36      0.45 o
   2   3   6       23.60       24.35      1.09 o
   3   3   6        3.52        2.52      1.02 o
   4   3   6        0.56       -0.06      2.47 o
  -5   4   6      113.01      116.45      3.93 o
  -4   4   6       10.43       11.45      1.51 o
  -3   4   6        0.27       -0.38      0.71 o
  -2   4   6        0.20        1.34      0.72 o
  -1   4   6        9.00       10.45      0.66 o
   0   4   6        1.61        2.03      0.44 o
   1   4   6       19.18       17.66      0.79 o
   2   4   6       12.58       11.23      1.45 o
   3   4   6        4.61        6.43      1.17 o
   4   4   6        0.36       -0.66      1.54 o
  -5   5   6        3.58        4.68      1.61 o
  -4   5   6       22.24       19.95      1.70 o
  -3   5   6        0.62        0.08      0.83 o
  -2   5   6       40.66       38.77      1.26 o
  -1   5   6       33.31       33.88      1.01 o
   0   5   6        0.83        0.57      0.52 o
   1   5   6       36.79       37.22      1.44 o
   2   5   6        0.11        1.36      0.97 o
   3   5   6        0.00       -1.26      1.26 o
  -5   6   6       10.35       11.68      1.89 o
  -4   6   6        8.90       13.60      1.65 o
  -3   6   6       59.23       56.46      2.82 o
  -2   6   6       22.21       22.05      1.37 o
  -1   6   6        0.00        0.49      0.78 o
   0   6   6       14.98       10.58      0.88 o
   1   6   6       24.96       27.31      3.69 o
   2   6   6       68.92       69.66      2.91 o
   3   6   6        5.30        4.76      2.09 o
  -5   7   6        0.04        1.08      2.81 o
  -4   7   6       37.56       39.42      2.29 o
  -3   7   6       65.58       64.51      5.62 o
  -2   7   6       15.77       14.68      1.19 o
  -1   7   6       74.43       73.76      2.30 o
   0   7   6        3.53        0.79      1.08 o
   1   7   6        1.50        2.32      2.08 o
   2   7   6        3.03        2.00      1.42 o
  -4   8   6       14.83       10.89      1.69 o
  -3   8   6        0.01       -0.04      1.18 o
  -2   8   6       11.95       12.31      1.44 o
  -1   8   6        0.81        2.19      1.00 o
   0   8   6       36.01       37.91      2.15 o
   1   8   6        2.08        1.36      1.40 o
  -3   9   6        7.80        8.24      1.59 o
  -2   9   6       42.18       41.38      3.05 o
  -1   9   6        4.52        6.67      1.48 o
   0   9   6       13.77       18.37      1.86 o
   0 -12   7        7.18       13.81      2.39 o
   1 -12   7       26.32       29.53      3.27 o
   2 -12   7       51.69       52.52      3.85 o
  -2 -11   7        1.36        2.63      2.56 o
  -1 -11   7       30.23       32.61      2.85 o
   0 -11   7        3.61        2.60      1.96 o
   1 -11   7        0.01       -2.11      2.59 o
   2 -11   7        0.09       -1.72      1.72 o
   3 -11   7       21.89       15.86      2.10 o
  -2 -10   7       23.33       24.53      2.69 o
  -1 -10   7        1.87        4.40      1.37 o
   0 -10   7        6.80        6.24      1.66 o
   1 -10   7       19.30       16.37      1.77 o
   2 -10   7       73.20       75.31      3.36 o
   3 -10   7       18.68       19.61      2.25 o
   4 -10   7       57.80       59.44      3.05 o
  -3  -9   7        6.24       12.53      3.43 o
  -2  -9   7       26.36       26.82      2.14 o
  -1  -9   7        0.57        0.47      1.01 o
   0  -9   7       44.62       46.26      3.93 o
   1  -9   7      496.05      473.11      8.09 o
   2  -9   7       24.60       24.22      1.91 o
   3  -9   7        6.78        7.47      2.37 o
   4  -9   7        3.57        1.98      1.72 o
  -4  -8   7        0.80       -1.50      2.74 o
  -3  -8   7        0.22       -0.42      1.47 o
  -2  -8   7        3.69        1.11      0.95 o
  -1  -8   7       18.69       17.31      1.34 o
   0  -8   7       30.10       28.20      1.50 o
   1  -8   7       68.44       67.43      2.16 o
   2  -8   7       32.19       34.91      2.05 o
   3  -8   7        7.74        9.53      1.40 o
   4  -8   7        1.03        1.89      1.31 o
  -4  -7   7        3.47        1.87      2.14 o
  -3  -7   7       14.58       18.47      2.16 o
  -2  -7   7        1.88        2.60      0.91 o
  -1  -7   7       11.48       11.85      1.14 o
   0  -7   7        9.98        9.26      1.00 o
   1  -7   7        0.11       -0.17      0.46 o
   2  -7   7        6.59        3.27      1.19 o
   3  -7   7       35.31       42.46      1.97 o
   4  -7   7       24.41       31.33      1.93 o
   5  -7   7       12.65       16.42      2.46 o
  -4  -6   7       20.67       20.94      2.08 o
  -3  -6   7       36.80       39.00      2.21 o
  -2  -6   7       52.63       53.88      1.63 o
  -1  -6   7       21.31       24.57      1.25 o
   0  -6   7      145.89      145.17      2.72 o
   1  -6   7       15.59       14.70      0.99 o
   2  -6   7        4.05        4.19      0.78 o
   3  -6   7        3.96        3.43      1.13 o
   4  -6   7        0.08        0.54      1.19 o
   5  -6   7        1.26        1.68      1.94 o
  -5  -5   7        6.78       11.55      2.35 o
  -4  -5   7      113.67      121.68      4.10 o
  -3  -5   7      412.77      383.32      6.83 o
  -2  -5   7       26.54       25.20      1.34 o
  -1  -5   7      425.56      414.81      4.80 o
   0  -5   7        1.54        1.80      0.42 o
   1  -5   7       14.11       14.73      0.68 o
   2  -5   7      172.40      183.09      2.96 o
   3  -5   7        0.42        1.13      1.01 o
   4  -5   7        4.38        4.47      1.25 o
   5  -5   7        0.87        1.37      1.67 o
  -5  -4   7        0.41        0.10      1.65 o
  -4  -4   7        5.48        6.00      1.38 o
  -3  -4   7       35.29       36.50      1.64 o
  -2  -4   7      189.49      194.77      2.42 o
  -1  -4   7      180.86      186.48      2.28 o
   0  -4   7        0.01        0.30      0.44 o
   1  -4   7       24.29       24.49      0.77 o
   2  -4   7      142.59      140.83      2.20 o
   3  -4   7        6.77        9.01      1.10 o
   4  -4   7       30.83       33.58      1.76 o
   5  -4   7       44.25       50.93      2.55 o
  -5  -3   7        1.62        2.00      1.64 o
  -4  -3   7       15.84       19.00      1.46 o
  -3  -3   7       73.67       66.01      1.65 o
  -2  -3   7       18.75       19.65      0.90 o
  -1  -3   7      294.67      292.62      3.50 o
   0  -3   7       30.28       34.19      0.94 o
   1  -3   7       77.41       71.79      1.39 o
   2  -3   7       54.57       57.56      1.35 o
   3  -3   7        9.35        7.10      1.05 o
   4  -3   7        0.13       -1.29      1.84 o
   5  -3   7        0.20        0.16      1.88 o
  -5  -2   7        1.92        2.90      1.43 o
  -4  -2   7       17.15       17.05      1.25 o
  -3  -2   7        5.34        4.64      0.83 o
  -2  -2   7      109.28      103.51      1.93 o
  -1  -2   7      475.29      467.49      5.02 o
   0  -2   7       32.50       30.10      0.74 o
   1  -2   7      123.03      112.46      1.61 o
   2  -2   7       82.54       84.58      1.46 o
   3  -2   7       77.03       75.14      1.93 o
   4  -2   7       18.90       16.79      1.54 o
   5  -2   7        2.16        0.14      2.29 o
  -5  -1   7       25.01       22.78      2.55 o
  -4  -1   7       14.53       10.31      1.66 o
  -3  -1   7       63.60       63.44      2.22 o
  -2  -1   7      160.20      161.28      2.22 o
  -1  -1   7       43.73       48.78      0.89 o
   0  -1   7      387.56      363.77      4.53 o
   1  -1   7      339.10      350.92      3.94 o
   2  -1   7       48.30       48.37      1.33 o
   3  -1   7       21.45       21.60      1.55 o
   4  -1   7        0.20       -0.03      1.26 o
   5  -1   7        1.13        1.19      1.64 o
  -5   0   7        0.48        3.42      1.89 o
  -4   0   7        7.67        5.62      1.65 o
  -3   0   7      124.72      127.58      2.25 o
  -2   0   7       72.35       74.31      1.28 o
  -1   0   7       31.52       25.46      1.02 o
   0   0   7      560.78      536.25      6.69 o
   1   0   7       15.14       16.43      0.59 o
   2   0   7       10.82       12.74      0.77 o
   3   0   7      202.64      195.26      5.51 o
   4   0   7       14.64       13.05      1.76 o
   5   0   7        4.78        3.53      2.25 o
  -5   1   7       21.92       15.57      2.22 o
  -4   1   7        4.59        4.63      1.36 o
  -3   1   7       66.27       68.97      1.52 o
  -2   1   7      252.28      253.08      3.49 o
  -1   1   7      129.38      131.07      4.04 o
   0   1   7      213.11      224.20      3.14 o
   1   1   7       28.55       25.78      0.95 o
   2   1   7       40.10       40.88      1.22 o
   3   1   7      130.83      140.91      3.37 o
   4   1   7       21.57       17.30      1.63 o
  -5   2   7        0.71        1.98      1.45 o
  -4   2   7       14.65       13.69      1.60 o
  -3   2   7        1.53        0.12      0.60 o
  -2   2   7      430.90      417.48      5.27 o
  -1   2   7        8.78        5.40      1.40 o
   0   2   7       14.76       15.34      0.68 o
   1   2   7      168.24      169.15      2.46 o
   2   2   7       20.58       19.51      1.13 o
   3   2   7       54.26       53.36      2.10 o
   4   2   7        9.67        6.51      1.31 o
  -5   3   7        1.13        2.95      1.67 o
  -4   3   7       25.06       28.30      1.91 o
  -3   3   7       63.81       60.40      1.69 o
  -2   3   7      377.43      358.27      4.64 o
  -1   3   7        1.47        2.76      0.52 o
   0   3   7        0.69       -0.20      0.60 o
   1   3   7        5.68        7.45      0.68 o
   2   3   7       29.21       27.99      1.31 o
   3   3   7        0.01       -0.31      0.98 o
   4   3   7        0.20        2.02      1.64 o
  -5   4   7        0.65        1.21      1.48 o
  -4   4   7       16.28       13.13      1.49 o
  -3   4   7      175.35      171.50      3.31 o
  -2   4   7      213.68      222.28      3.21 o
  -1   4   7        4.97        5.30      0.72 o
   0   4   7       22.05       25.18      0.88 o
   1   4   7       13.40       14.54      0.97 o
   2   4   7        0.96        0.62      0.93 o
   3   4   7        7.01        5.60      1.55 o
  -5   5   7       16.31       18.22      1.99 o
  -4   5   7       13.69        9.65      1.52 o
  -3   5   7      110.72      104.67      2.55 o
  -2   5   7        2.50        2.35      0.78 o
  -1   5   7       45.82       39.79      1.90 o
   0   5   7       40.20       35.51      1.14 o
   1   5   7       13.89       14.64      1.08 o
   2   5   7        1.12        1.09      1.05 o
   3   5   7        0.73        2.10      1.52 o
  -5   6   7        6.84        7.47      1.65 o
  -4   6   7        4.55        5.41      1.39 o
  -3   6   7        0.14       -0.21      1.04 o
  -2   6   7       33.55       35.10      1.46 o
  -1   6   7        2.82        2.52      0.71 o
   0   6   7        1.34       -0.23      0.81 o
   1   6   7        1.74        2.22      1.21 o
   2   6   7       18.91       18.66      1.85 o
  -4   7   7        0.96        0.06      1.30 o
  -3   7   7        0.24        1.33      1.43 o
  -2   7   7        0.00       -0.93      0.93 o
  -1   7   7        8.19        8.13      1.52 o
   0   7   7        1.88        1.82      1.13 o
   1   7   7        3.92        4.05      1.34 o
   2   7   7        0.46        1.47      1.50 o
  -3   8   7        0.84        0.03      1.49 o
  -2   8   7        0.84        1.12      1.10 o
  -1   8   7        0.42        0.97      1.31 o
   0   8   7        1.00        0.57      1.26 o
   1   8   7        6.59        7.51      1.68 o
  -2   9   7        1.79        0.22      1.38 o
  -1   9   7        1.70       -0.02      1.26 o
   0 -12   8        9.70        8.48      2.42 o
   1 -12   8        6.43        7.22      2.23 o
   2 -12   8        3.41        0.37      1.75 o
  -1 -11   8        0.02       -0.60      1.97 o
   0 -11   8        0.00       -0.31      1.41 o
   1 -11   8        0.21       -0.80      2.27 o
   2 -11   8        0.42       -0.53      1.59 o
   3 -11   8        0.06        1.22      1.81 o
  -2 -10   8        3.41        2.21      2.08 o
  -1 -10   8       27.76       29.86      1.83 o
   0 -10   8        1.06        0.12      1.30 o
   1 -10   8        0.55       -0.17      1.33 o
   2 -10   8        1.61        3.16      1.58 o
   3 -10   8       37.83       35.04      3.27 o
  -3  -9   8        5.49        8.05      2.32 o
  -2  -9   8        2.18        0.78      1.57 o
  -1  -9   8       18.82       14.35      1.42 o
   0  -9   8       22.54       21.07      1.55 o
   1  -9   8       25.59       24.52      2.19 o
   2  -9   8        0.01        1.44      1.38 o
   3  -9   8       13.09       12.79      1.60 o
   4  -9   8        0.86       -1.44      1.64 o
  -3  -8   8       23.08       18.01      2.01 o
  -2  -8   8        9.85        9.35      1.35 o
  -1  -8   8        4.01        2.43      1.19 o
   0  -8   8      114.48      113.97      4.11 o
   1  -8   8      389.39      384.40      6.85 o
   2  -8   8       22.07       18.66      1.77 o
   3  -8   8        3.14        4.76      1.51 o
   4  -8   8        2.86        3.75      1.88 o
  -4  -7   8        1.09        3.17      2.11 o
  -3  -7   8       38.77       43.57      3.32 o
  -2  -7   8        2.51        1.42      1.57 o
  -1  -7   8       59.58       61.50      2.32 o
   0  -7   8       14.36       14.57      0.96 o
   1  -7   8       36.07       40.41      1.30 o
   2  -7   8       13.32       11.19      1.47 o
   3  -7   8       37.92       34.08      1.89 o
   4  -7   8       25.67       25.06      1.81 o
  -4  -6   8        0.21       -1.02      1.78 o
  -3  -6   8        0.43        1.09      1.42 o
  -2  -6   8        0.02       -0.26      0.91 o
  -1  -6   8        6.24        5.52      0.71 o
   0  -6   8      204.06      213.72      2.88 o
   1  -6   8       16.40       16.38      0.82 o
   2  -6   8       10.07        8.30      1.25 o
   3  -6   8       34.00       39.93      1.86 o
   4  -6   8        9.91       11.31      1.70 o
   5  -6   8        0.76        5.38      2.08 o
  -5  -5   8        4.12        8.04      1.89 o
  -4  -5   8       63.16       64.41      3.91 o
  -3  -5   8       25.10       23.54      1.51 o
  -2  -5   8       25.04       27.19      1.21 o
  -1  -5   8        7.50        8.54      0.59 o
   0  -5   8      365.49      370.75      4.11 o
   1  -5   8        0.16       -0.43      0.54 o
   2  -5   8       10.91       13.79      1.19 o
   3  -5   8       32.55       27.29      1.57 o
   4  -5   8        5.94        3.40      1.44 o
   5  -5   8        0.05        3.56      1.66 o
  -5  -4   8        0.04        0.13      1.58 o
  -4  -4   8       44.88       52.43      2.27 o
  -3  -4   8       50.15       51.69      1.50 o
  -2  -4   8        0.00        0.31      0.64 o
  -1  -4   8        2.54        1.02      0.60 o
   0  -4   8       12.07       11.81      0.67 o
   1  -4   8        4.98        4.68      0.78 o
   2  -4   8      282.73      289.86      3.37 o
   3  -4   8        1.35        0.65      1.01 o
   4  -4   8        4.52        4.92      1.44 o
   5  -4   8        4.77        3.48      1.97 o
  -5  -3   8        0.59        1.84      3.58 o
  -4  -3   8        9.57       10.08      2.02 o
  -3  -3   8       68.64       74.60      2.46 o
  -2  -3   8       31.69       34.39      1.14 o
  -1  -3   8       53.74       54.12      1.23 o
   0  -3   8       69.21       68.70      1.71 o
   1  -3   8       47.94       49.44      1.54 o
   2  -3   8       94.72       98.22      1.72 o
   3  -3   8       45.93       49.27      1.66 o
   4  -3   8        1.66        0.81      1.12 o
   5  -3   8        8.26       10.81      2.10 o
  -5  -2   8       15.51       16.80      2.50 o
  -4  -2   8        3.93        8.80      1.92 o
  -3  -2   8        0.00       -0.69      0.79 o
  -2  -2   8       17.05       19.97      0.86 o
  -1  -2   8      149.93      154.80      1.94 o
   0  -2   8      156.80      150.92      1.86 o
   1  -2   8      104.36      106.77      2.65 o
   2  -2   8      118.75      127.73      2.00 o
   3  -2   8       90.65       92.70      3.91 o
   4  -2   8       89.38       79.51      3.31 o
   5  -2   8        7.25        2.70      1.84 o
  -5  -1   8        3.43        1.92      3.53 o
  -4  -1   8        0.05        1.59      3.18 o
  -3  -1   8       12.75       10.69      0.96 o
  -2  -1   8        0.38       -0.49      0.49 o
  -1  -1   8       31.86       29.14      0.84 o
   0  -1   8       73.96       69.32      1.29 o
   1  -1   8       73.17       84.76      1.47 o
   2  -1   8       85.37       82.07      1.50 o
   3  -1   8      222.17      237.62      5.14 o
   4  -1   8       36.77       35.90      2.50 o
  -5   0   8       12.60       12.23      3.10 o
  -4   0   8       38.38       36.78      2.69 o
  -3   0   8       10.07        7.86      0.96 o
  -2   0   8      105.15       98.41      1.86 o
  -1   0   8        2.18        1.52      0.60 o
   0   0   8       74.76       69.10      1.67 o
   1   0   8       20.18       25.17      0.72 o
   2   0   8        0.68        0.44      0.64 o
   3   0   8       42.67       37.81      1.92 o
   4   0   8       13.78       15.96      1.72 o
  -5   1   8        1.61        1.91      1.74 o
  -4   1   8       37.74       35.18      2.44 o
  -3   1   8       60.25       65.05      2.45 o
  -2   1   8       41.69       41.21      1.10 o
  -1   1   8        0.00       -0.89      1.55 o
   0   1   8        0.78        0.64      0.56 o
   1   1   8       71.40       65.85      1.38 o
   2   1   8        9.68       10.51      0.97 o
   3   1   8        8.61       11.30      1.33 o
   4   1   8       15.46       16.66      1.90 o
  -5   2   8        2.52        1.54      1.48 o
  -4   2   8       71.39       71.13      4.23 o
  -3   2   8       35.18       32.00      1.95 o
  -2   2   8       53.87       51.63      1.91 o
  -1   2   8       85.72       86.39      3.55 o
   0   2   8      287.79      287.50      3.96 o
   1   2   8        0.37       -0.06      0.56 o
   2   2   8        7.09        6.43      0.92 o
   3   2   8       12.41       12.52      1.59 o
   4   2   8        0.95       -1.46      1.46 o
  -5   3   8        1.18       -1.13      1.40 o
  -4   3   8        8.82       11.23      1.47 o
  -3   3   8        4.19        5.11      0.87 o
  -2   3   8       10.43       12.15      1.03 o
  -1   3   8        6.10        6.03      1.64 o
   0   3   8       28.85       27.53      1.24 o
   1   3   8       37.70       45.07      3.34 o
   2   3   8        0.12        0.77      0.93 o
   3   3   8        9.95        7.08      1.27 o
  -5   4   8        8.90        8.36      1.68 o
  -4   4   8       30.87       29.01      1.93 o
  -3   4   8       26.33       22.79      1.26 o
  -2   4   8       90.87       90.65      1.89 o
  -1   4   8        1.24        1.24      0.64 o
   0   4   8        0.92        0.23      0.50 o
   1   4   8       10.24       10.37      0.95 o
   2   4   8       20.09       19.31      1.46 o
   3   4   8        5.17        4.87      1.59 o
  -5   5   8       11.52       11.37      1.82 o
  -4   5   8        0.22       -0.56      1.14 o
  -3   5   8        9.13        9.52      1.03 o
  -2   5   8        0.07       -0.50      0.75 o
  -1   5   8      109.32      106.69      2.12 o
   0   5   8        2.10        0.61      0.76 o
   1   5   8        6.54        6.01      1.11 o
   2   5   8        0.06        0.55      1.06 o
  -4   6   8        2.99        4.58      1.38 o
  -3   6   8        8.26        6.61      1.28 o
  -2   6   8       17.94       21.93      1.18 o
  -1   6   8        0.35       -0.63      0.73 o
   0   6   8        0.68        2.22      0.87 o
   1   6   8       26.51       24.37      1.83 o
   2   6   8        5.55        6.59      1.56 o
  -4   7   8        2.92        1.13      1.38 o
  -3   7   8        0.56        0.55      1.13 o
  -2   7   8        3.88        3.59      1.08 o
  -1   7   8        0.18        0.07      1.02 o
   0   7   8        6.42        7.92      1.48 o
   1   7   8        0.03       -0.58      1.24 o
  -3   8   8        3.17       -0.02      2.29 o
  -2   8   8        0.34        0.18      1.29 o
  -1   8   8       35.29       35.76      2.01 o
   0   8   8        5.86        4.93      1.93 o
   1 -12   9       16.86       19.22      2.59 o
  -1 -11   9       20.04       21.11      2.61 o
   0 -11   9        2.12        1.22      1.80 o
   1 -11   9        4.65        8.29      2.13 o
   2 -11   9        0.11        0.34      1.83 o
  -2 -10   9        0.13        0.55      2.69 o
  -1 -10   9        5.80        5.04      1.37 o
   0 -10   9        3.17        4.05      1.51 o
   1 -10   9       26.63       29.41      2.17 o
   2 -10   9       13.67       18.80      3.41 o
   3 -10   9       56.05       53.77      6.42 o
  -3  -9   9        0.01       -1.78      2.75 o
  -2  -9   9       35.36       38.06      2.45 o
  -1  -9   9       15.06       14.51      1.51 o
   0  -9   9       28.49       26.75      1.73 o
   1  -9   9       13.32       13.14      1.71 o
   2  -9   9       89.60       96.04      5.88 o
   3  -9   9       19.28       18.30      2.02 o
   4  -9   9        1.92        3.48      2.21 o
  -3  -8   9        4.70       11.98      2.16 o
  -2  -8   9      202.96      202.15      4.04 o
  -1  -8   9      131.89      128.86      3.12 o
   0  -8   9        1.17        2.42      1.13 o
   1  -8   9      311.64      299.36      9.38 o
   2  -8   9       58.71       59.25      2.05 o
   3  -8   9        2.46        1.20      1.25 o
   4  -8   9        8.65        9.31      1.91 o
  -4  -7   9        0.30        1.87      2.06 o
  -3  -7   9        0.38       -0.34      1.73 o
  -2  -7   9       56.82       58.00      2.09 o
  -1  -7   9        8.65        8.17      1.29 o
   0  -7   9       13.69       16.76      1.17 o
   1  -7   9      109.94      111.58      2.33 o
   2  -7   9        4.16        2.72      1.01 o
   3  -7   9        7.36        8.59      1.57 o
   4  -7   9       25.38       21.82      2.03 o
  -4  -6   9        0.54        2.32      1.56 o
  -3  -6   9       31.33       31.52      1.91 o
  -2  -6   9       25.20       29.18      1.53 o
  -1  -6   9       35.22       36.99      1.37 o
   0  -6   9       12.83       15.31      0.99 o
   1  -6   9        0.96       -0.70      0.70 o
   2  -6   9        5.01        6.68      1.20 o
   3  -6   9       20.27       18.58      1.79 o
   4  -6   9        5.44        3.98      1.58 o
  -4  -5   9        1.20        2.27      1.47 o
  -3  -5   9       51.80       49.66      3.34 o
  -2  -5   9        3.38        5.44      1.02 o
  -1  -5   9        0.11       -0.20      0.64 o
   0  -5   9        0.10        0.79      0.57 o
   1  -5   9       48.98       51.37      1.55 o
   2  -5   9       23.05       24.07      1.18 o
   3  -5   9       26.13       20.63      1.71 o
   4  -5   9        1.38        2.26      1.50 o
  -5  -4   9        0.04        0.18      2.13 o
  -4  -4   9       69.65       77.94      5.85 o
  -3  -4   9       86.32       91.55      3.44 o
  -2  -4   9       77.48       70.32      1.81 o
  -1  -4   9       48.93       48.66      1.64 o
   0  -4   9       11.68       10.93      0.87 o
   1  -4   9       16.25       16.93      0.91 o
   2  -4   9       10.82       11.26      1.10 o
   3  -4   9        0.00       -0.15      0.98 o
   4  -4   9       63.62       71.20      2.77 o
  -5  -3   9        0.18        1.85      2.80 o
  -4  -3   9        2.40        1.10      1.68 o
  -3  -3   9        7.47        7.35      1.39 o
  -2  -3   9       29.49       31.31      1.11 o
  -1  -3   9      165.24      165.50      2.36 o
   0  -3   9       23.36       25.45      0.90 o
   1  -3   9        1.86        2.29      0.56 o
   2  -3   9        2.27        2.16      0.67 o
   3  -3   9        0.32        0.65      0.96 o
   4  -3   9       25.19       32.43      4.46 o
  -5  -2   9        0.36       -0.28      1.87 o
  -4  -2   9        7.29        6.58      2.06 o
  -3  -2   9        7.42        8.20      1.58 o
  -2  -2   9       21.28       23.50      1.01 o
  -1  -2   9       31.90       32.29      0.85 o
   0  -2   9        0.76        0.59      0.41 o
   1  -2   9       28.19       29.06      0.88 o
   2  -2   9       92.30       89.02      1.95 o
   3  -2   9        7.17        8.24      1.34 o
   4  -2   9       54.18       57.96      2.59 o
  -5  -1   9       13.42       18.81      3.92 o
  -4  -1   9        8.94        8.60      1.89 o
  -3  -1   9       12.16       10.65      1.20 o
  -2  -1   9       17.17       16.37      1.04 o
  -1  -1   9        2.32        2.44      0.48 o
   0  -1   9       28.10       26.47      0.83 o
   1  -1   9       37.40       38.90      1.17 o
   2  -1   9       34.52       32.73      1.19 o
   3  -1   9       12.28       12.56      1.44 o
   4  -1   9       11.03       13.74      1.69 o
  -5   0   9        0.11        2.07      1.84 o
  -4   0   9        1.82        1.76      1.60 o
  -3   0   9       10.16       11.80      1.27 o
  -2   0   9       13.32       14.97      0.94 o
  -1   0   9        3.23        4.32      0.93 o
   0   0   9       16.89       18.34      0.98 o
   1   0   9        0.07       -0.07      0.54 o
   2   0   9       30.78       32.91      1.40 o
   3   0   9        0.40       -0.99      0.99 o
   4   0   9        2.79        0.59      1.27 o
  -5   1   9        0.45        1.29      1.76 o
  -4   1   9        0.01        0.83      1.40 o
  -3   1   9        7.07        8.07      1.03 o
  -2   1   9      131.66      121.41      2.35 o
  -1   1   9      328.74      312.89      8.06 o
   0   1   9      207.52      196.87      3.39 o
   1   1   9      153.14      151.19      2.61 o
   2   1   9        0.43        0.65      0.92 o
   3   1   9        2.99        1.66      1.10 o
   4   1   9        1.49        0.10      1.21 o
  -5   2   9       15.24       12.96      2.13 o
  -4   2   9        0.94        2.06      1.96 o
  -3   2   9      140.23      139.72      3.15 o
  -2   2   9      163.57      169.87      4.01 o
  -1   2   9        3.72        3.32      1.53 o
   0   2   9      112.68      114.83      3.45 o
   1   2   9        0.00        0.13      0.64 o
   2   2   9       20.55       21.26      1.86 o
   3   2   9        0.60        2.00      1.12 o
  -5   3   9        0.54       -1.45      1.45 o
  -4   3   9        0.17       -0.95      1.11 o
  -3   3   9       31.11       26.65      1.27 o
  -2   3   9        0.21        1.32      0.83 o
  -1   3   9       30.68       33.20      2.72 o
   0   3   9        0.62       -0.52      0.74 o
   1   3   9       50.42       49.59      1.54 o
   2   3   9        0.03        0.37      0.97 o
   3   3   9       11.18       15.81      1.58 o
  -4   4   9        3.76        1.95      1.25 o
  -3   4   9       20.83       20.23      1.18 o
  -2   4   9        0.02        0.85      0.60 o
  -1   4   9        5.91        9.71      2.75 o
   0   4   9        9.30        6.88      0.70 o
   1   4   9        3.44        2.17      0.79 o
   2   4   9        0.64        0.74      1.07 o
  -4   5   9       11.52       10.54      1.50 o
  -3   5   9        3.50        1.84      1.07 o
  -2   5   9       15.37       15.19      0.94 o
  -1   5   9        2.07        0.73      0.90 o
   0   5   9       44.07       41.65      1.50 o
   1   5   9        0.29        0.84      0.99 o
   2   5   9        1.16       -0.74      1.83 o
  -4   6   9        1.93        2.21      1.33 o
  -3   6   9        6.05        8.39      1.25 o
  -2   6   9        1.49        1.18      1.58 o
  -1   6   9        0.30        0.95      0.76 o
   0   6   9        1.62        0.68      1.08 o
   1   6   9       18.00       18.83      1.73 o
  -3   7   9        3.71        4.75      1.37 o
  -2   7   9        2.05        2.30      1.20 o
  -1   7   9        0.96       -0.89      2.67 o
   0   7   9        1.79        2.51      1.88 o
  -1 -11  10       29.81       31.70      5.06 o
   0 -11  10        0.11       -0.53      1.74 o
   1 -11  10        0.09       -0.59      2.19 o
   2 -11  10        7.64        9.89      3.09 o
  -2 -10  10       23.45       29.59      3.91 o
  -1 -10  10       29.22       32.72      2.49 o
   0 -10  10        0.30       -0.71      1.89 o
   1 -10  10       15.55       15.34      1.89 o
   2 -10  10        8.92       12.98      2.70 o
   3 -10  10       25.66       33.33      3.11 o
  -2  -9  10        0.44        2.53      1.98 o
  -1  -9  10       13.15        9.94      1.59 o
   0  -9  10       30.24       32.96      2.10 o
   1  -9  10        8.98        7.94      1.60 o
   2  -9  10        1.60       -0.62      1.71 o
   3  -9  10        5.02        6.51      1.76 o
  -3  -8  10        0.24       -1.50      1.90 o
  -2  -8  10       20.41       18.98      1.76 o
  -1  -8  10       16.32       15.13      2.33 o
   0  -8  10      236.56      230.98      4.35 o
   1  -8  10       26.54       26.46      1.72 o
   2  -8  10        8.68       10.43      2.00 o
   3  -8  10        0.85       -0.83      1.49 o
  -3  -7  10        6.03        7.66      2.03 o
  -2  -7  10       14.09       12.21      1.49 o
  -1  -7  10        0.36        0.20      0.88 o
   0  -7  10       37.68       37.08      2.35 o
   1  -7  10       68.27       74.10      2.06 o
   2  -7  10       15.85       14.20      1.58 o
   3  -7  10        5.57        3.33      1.53 o
   4  -7  10        0.89       -1.25      1.74 o
  -4  -6  10        2.15        0.65      2.11 o
  -3  -6  10        3.59        3.67      1.44 o
  -2  -6  10        8.77        6.63      1.64 o
  -1  -6  10      139.48      141.83      3.17 o
   0  -6  10       63.59       64.98      1.71 o
   1  -6  10       16.60       17.43      1.13 o
   2  -6  10        2.36        0.96      0.98 o
   3  -6  10        1.41        0.58      1.12 o
   4  -6  10        0.00       -1.02      1.41 o
  -4  -5  10       28.73       28.96      3.03 o
  -3  -5  10       11.29       11.25      2.28 o
  -2  -5  10       39.31       36.97      2.98 o
  -1  -5  10       37.62       37.68      1.55 o
   0  -5  10        1.24       -0.32      0.96 o
   1  -5  10        3.00        1.82      0.87 o
   2  -5  10       65.78       63.46      2.23 o
   3  -5  10       23.72       23.22      1.58 o
   4  -5  10        1.58        0.73      3.31 o
  -4  -4  10        0.65        2.56      1.88 o
  -3  -4  10        3.84        2.99      1.37 o
  -2  -4  10       53.07       48.43      2.25 o
  -1  -4  10        1.80        0.68      0.74 o
   0  -4  10       42.54       45.24      1.36 o
   1  -4  10       51.60       51.46      1.67 o
   2  -4  10        0.29        0.34      0.91 o
   3  -4  10        2.72        3.48      1.11 o
   4  -4  10        6.55        7.52      1.60 o
  -4  -3  10        6.37        6.28      1.88 o
  -3  -3  10      116.88      115.17      3.47 o
  -2  -3  10        6.86       10.53      1.26 o
  -1  -3  10       48.40       50.55      1.36 o
   0  -3  10        0.51        0.00      0.54 o
   1  -3  10       19.03       19.65      1.14 o
   2  -3  10      100.37      103.54      2.49 o
   3  -3  10       13.17       11.15      1.48 o
   4  -3  10        6.13        7.35      1.63 o
  -5  -2  10        0.66       -0.74      1.94 o
  -4  -2  10        2.60        5.09      1.80 o
  -3  -2  10       42.09       38.86      2.08 o
  -2  -2  10        1.63        2.97      0.97 o
  -1  -2  10        0.22        0.37      0.57 o
   0  -2  10        6.57        6.38      0.70 o
   1  -2  10       23.74       23.89      1.16 o
   2  -2  10       30.64       27.28      1.34 o
   3  -2  10        4.53        3.75      1.25 o
   4  -2  10        0.12       -0.87      1.33 o
  -5  -1  10        3.90        0.36      3.81 o
  -4  -1  10        7.10        2.61      1.71 o
  -3  -1  10       21.27       23.49      1.98 o
  -2  -1  10       36.23       32.54      1.45 o
  -1  -1  10       14.30       14.41      0.86 o
   0  -1  10        0.26        0.39      0.47 o
   1  -1  10       10.78       10.64      0.89 o
   2  -1  10       41.88       41.78      1.86 o
   3  -1  10        4.14        1.87      1.18 o
   4  -1  10       10.89       12.83      2.60 o
  -5   0  10        3.55        0.96      1.80 o
  -4   0  10       17.13       10.70      2.57 o
  -3   0  10        0.88       -0.32      0.91 o
  -2   0  10        0.31       -0.15      0.57 o
  -1   0  10      319.18      305.70      4.91 o
   0   0  10       32.40       30.27      2.04 o
   1   0  10       39.05       39.34      1.38 o
   2   0  10       51.83       46.08      2.27 o
   3   0  10       15.94       15.50      1.58 o
  -5   1  10        2.45        1.76      1.79 o
  -4   1  10       16.94       16.55      1.92 o
  -3   1  10        0.03       -0.03      1.23 o
  -2   1  10       18.30       19.55      1.03 o
  -1   1  10       82.07       88.17      3.83 o
   0   1  10        2.91        2.41      0.67 o
   1   1  10       55.11       54.95      1.66 o
   2   1  10       39.11       45.88      1.98 o
   3   1  10        0.04       -0.54      1.08 o
  -5   2  10        0.38        2.58      2.31 o
  -4   2  10        0.94        0.76      1.38 o
  -3   2  10       21.35       23.85      1.70 o
  -2   2  10       27.03       23.28      1.42 o
  -1   2  10       10.37        9.28      2.03 o
   0   2  10       18.45       20.27      2.25 o
   1   2  10       28.60       25.43      1.14 o
   2   2  10        0.02        0.75      1.04 o
   3   2  10        0.03       -1.12      1.12 o
  -4   3  10        0.16       -0.71      1.33 o
  -3   3  10       16.95       17.71      1.33 o
  -1   3  10        6.82        6.42      1.92 o
   0   3  10        6.60        6.51      2.97 o
   1   3  10        0.08        0.83      0.83 o
   2   3  10        0.63        0.13      1.13 o
  -4   4  10        3.05        3.44      1.31 o
  -3   4  10       16.50       19.23      1.23 o
  -1   4  10        1.23        1.73      2.39 o
   0   4  10        7.16        8.35      1.28 o
   1   4  10        1.67        0.83      1.14 o
   2   4  10        5.31        4.85      1.25 o
  -4   5  10       15.01       12.72      1.56 o
  -3   5  10        6.93        7.01      1.15 o
  -2   5  10        2.50        2.17      0.69 o
  -1   5  10        0.25       -0.88      0.88 o
   0   5  10        0.48        1.28      0.78 o
   1   5  10        1.73        1.42      1.04 o
  -3   6  10        6.33        7.38      1.23 o
  -2   6  10       10.09       11.99      1.07 o
  -1   6  10        2.21        1.44      0.77 o
   0   6  10        1.34        2.59      1.10 o
   0 -11  11        5.07        4.73      1.98 o
   1 -11  11        7.01        5.52      2.14 o
  -1 -10  11       15.41       16.82      1.88 o
   0 -10  11        0.85        1.37      2.50 o
   1 -10  11        0.00        2.12      1.55 o
   2 -10  11        5.82        8.56      1.95 o
  -2  -9  11       28.07       32.02      2.86 o
  -1  -9  11       16.72       15.36      1.76 o
   0  -9  11        4.52        6.00      1.58 o
   1  -9  11       59.48       58.18      2.71 o
   2  -9  11       33.73       32.76      2.43 o
   3  -9  11        2.55        4.91      3.23 o
  -3  -8  11        0.24       -1.68      2.19 o
  -2  -8  11       35.31       33.51      2.32 o
  -1  -8  11        6.19        6.46      1.86 o
   0  -8  11      115.85      117.32      4.90 o
   1  -8  11       10.82       11.11      1.84 o
   2  -8  11        4.77        7.72      1.84 o
   3  -8  11       18.40       15.50      1.94 o
  -3  -7  11        4.06        2.06      2.15 o
  -2  -7  11        3.96        4.55      2.21 o
  -1  -7  11       10.25       12.90      1.69 o
   0  -7  11        8.25        7.82      1.63 o
   1  -7  11       41.04       42.59      2.50 o
   2  -7  11        6.91        4.48      1.22 o
   3  -7  11       44.07       44.64      2.40 o
  -3  -6  11        8.75        9.55      1.90 o
  -2  -6  11       20.99       23.38      2.29 o
  -1  -6  11       25.59       23.55      1.87 o
   0  -6  11        0.01       -0.24      0.88 o
   1  -6  11       16.21       15.54      1.36 o
   2  -6  11       21.56       16.84      2.00 o
   3  -6  11       21.91       20.03      1.61 o
  -4  -5  11        0.62        2.13      2.00 o
  -3  -5  11        4.19        6.86      2.27 o
  -2  -5  11       15.17       17.11      1.70 o
  -1  -5  11       36.25       38.19      2.11 o
   0  -5  11        8.51        9.81      1.13 o
   1  -5  11        0.09       -1.18      1.18 o
   2  -5  11        5.11        3.99      1.08 o
   3  -5  11        0.16       -0.17      1.08 o
  -4  -4  11       36.10       38.24      3.23 o
  -3  -4  11        5.08        5.85      1.49 o
  -2  -4  11        0.44        1.64      1.83 o
  -1  -4  11        4.24        5.53      1.00 o
   0  -4  11       16.57       15.52      1.07 o
   1  -4  11       35.21       35.14      2.47 o
   2  -4  11        0.12       -0.92      0.92 o
   3  -4  11        4.06        5.64      1.36 o
  -4  -3  11        0.98        2.03      1.87 o
  -3  -3  11       37.28       38.37      3.47 o
  -2  -3  11        9.85       13.64      1.92 o
  -1  -3  11       86.06       91.08      2.35 o
   0  -3  11      175.77      181.47      4.67 o
   1  -3  11        0.86        0.76      0.80 o
   2  -3  11        0.96       -0.27      0.92 o
   3  -3  11        5.48        5.43      1.34 o
  -4  -2  11        1.05        2.36      1.72 o
  -3  -2  11        1.89        1.48      1.24 o
  -2  -2  11       20.49       19.36      1.25 o
  -1  -2  11       54.34       55.47      1.59 o
   0  -2  11       55.47       56.83      1.59 o
   1  -2  11       10.20       12.26      1.04 o
   2  -2  11        0.25       -0.89      0.97 o
   3  -2  11        0.17       -1.16      1.16 o
  -4  -1  11        1.28        0.82      1.59 o
  -3  -1  11        1.21       -0.99      1.35 o
  -2  -1  11        0.38        0.40      0.86 o
  -1  -1  11      233.59      230.73      3.15 o
   0  -1  11       58.48       59.51      1.44 o
   1  -1  11       13.82       15.54      1.05 o
   2  -1  11       16.60       17.25      1.70 o
   3  -1  11        2.17        4.32      1.29 o
  -4   0  11        0.07        0.13      1.91 o
  -3   0  11        9.60       11.79      2.06 o
  -2   0  11        2.14        2.58      1.16 o
  -1   0  11       90.45       92.38      2.19 o
   0   0  11        0.02        0.48      0.58 o
   1   0  11        1.14        1.37      0.75 o
   2   0  11       18.22       17.19      1.45 o
   3   0  11        0.02        0.36      1.18 o
  -4   1  11       14.04       12.39      2.06 o
  -3   1  11        5.14        5.78      1.66 o
  -2   1  11        1.32        2.01      0.74 o
  -1   1  11       32.82       32.58      2.78 o
   0   1  11       53.60       57.21      3.32 o
   1   1  11       28.89       27.84      1.37 o
   2   1  11        2.84        3.85      1.15 o
   3   1  11        5.04        6.93      1.40 o
  -4   2  11       10.55        8.25      1.63 o
  -3   2  11        0.25       -0.37      1.05 o
  -1   2  11       48.90       48.49      3.29 o
   0   2  11        0.27        1.74      1.64 o
   1   2  11        0.34       -0.46      0.72 o
   2   2  11        3.13        3.29      1.15 o
  -4   3  11       11.34       13.04      1.74 o
  -3   3  11        7.43        7.29      1.01 o
  -1   3  11        2.91        0.28      1.70 o
   0   3  11       26.54       24.10      2.62 o
   1   3  11        0.19        0.18      1.16 o
   2   3  11        3.46        4.00      1.24 o
  -3   4  11        0.07       -0.98      0.98 o
  -1   4  11        1.55       -1.98      2.64 o
   0   4  11       12.48       10.99      0.94 o
   1   4  11        0.94        1.46      0.98 o
  -3   5  11        0.19       -0.97      1.02 o
  -2   5  11        1.99        0.59      1.40 o
  -1   5  11        0.31       -1.78      2.59 o
   0   5  11        0.36        0.27      0.91 o
   0 -10  12        3.30        4.16      1.83 o
   1 -10  12        2.98        1.95      1.71 o
  -1  -9  12        7.51        8.57      2.15 o
   0  -9  12        0.67        2.55      1.60 o
   1  -9  12       29.44       30.72      2.57 o
   2  -9  12       21.57       18.61      2.58 o
  -2  -8  12       13.68       15.46      2.74 o
  -1  -8  12       11.57       12.28      1.83 o
   0  -8  12        0.64       -1.18      1.39 o
   1  -8  12       11.05       16.62      2.08 o
   2  -8  12        0.00       -0.51      1.50 o
  -3  -7  12        1.00        4.92      2.32 o
  -2  -7  12        1.23        1.14      1.55 o
  -1  -7  12        3.35        4.18      1.44 o
   0  -7  12       97.05      103.73      3.68 o
   1  -7  12       58.44       59.85      3.42 o
   2  -7  12       29.70       29.03      2.44 o
   3  -7  12        0.03        0.12      1.57 o
  -3  -6  12        1.31        2.01      1.89 o
  -2  -6  12        1.54        2.96      1.43 o
  -1  -6  12        1.72        0.11      1.27 o
   0  -6  12        0.42       -0.33      1.24 o
   1  -6  12        4.24        3.38      1.24 o
   2  -6  12        1.27        0.34      1.19 o
   3  -6  12        0.44       -1.31      1.31 o
  -3  -5  12        2.36        4.01      1.51 o
  -2  -5  12        0.01        0.22      1.25 o
  -1  -5  12       13.22       12.56      1.64 o
   0  -5  12        0.96        0.80      1.00 o
   1  -5  12        1.27        1.07      1.06 o
   2  -5  12        0.32       -0.74      1.05 o
   3  -5  12        1.87        2.35      1.40 o
  -4  -4  12       14.24       17.44      2.55 o
  -3  -4  12       25.37       22.32      1.99 o
  -2  -4  12       23.91       21.80      2.37 o
  -1  -4  12       24.14       25.68      1.82 o
   0  -4  12        2.42        3.31      1.08 o
   1  -4  12        0.31       -0.20      1.03 o
   2  -4  12       14.57       15.69      1.66 o
   3  -4  12        4.46        4.71      1.49 o
  -4  -3  12       16.41       13.78      2.34 o
  -3  -3  12       19.86       18.51      1.79 o
  -2  -3  12        1.14        2.62      1.58 o
  -1  -3  12       23.04       21.24      1.34 o
   0  -3  12        0.03        0.19      0.78 o
   1  -3  12       37.90       38.68      1.81 o
   2  -3  12        3.47        1.43      1.14 o
   3  -3  12        6.19        6.33      1.52 o
  -4  -2  12        3.29        4.48      2.39 o
  -3  -2  12        0.77        2.34      1.29 o
  -2  -2  12       10.23       10.87      1.13 o
  -1  -2  12       25.98       27.05      1.21 o
   0  -2  12       26.08       27.81      1.24 o
   1  -2  12       11.05        9.03      1.21 o
   2  -2  12       11.54       12.29      2.36 o
   3  -2  12        4.31        6.65      1.48 o
  -4  -1  12        1.09       -0.28      1.60 o
  -3  -1  12        0.08       -0.22      1.35 o
  -2  -1  12        9.11        8.81      1.12 o
  -1  -1  12       33.02       31.54      1.21 o
   0  -1  12       11.77       10.42      1.13 o
   1  -1  12       43.74       46.64      1.66 o
   2  -1  12        0.22        0.37      1.13 o
   3  -1  12        0.01       -0.83      1.22 o
  -4   0  12        1.49        1.26      1.63 o
  -3   0  12        0.39       -0.63      1.26 o
  -2   0  12       28.87       26.85      1.17 o
  -1   0  12       45.17       41.70      2.07 o
   0   0  12        0.02        0.09      0.57 o
   1   0  12       17.36       19.76      1.17 o
   2   0  12       22.12       26.61      2.18 o
  -4   1  12        2.76        5.46      2.06 o
  -3   1  12        0.17       -1.13      1.13 o
  -2   1  12        0.86        0.61      1.02 o
  -1   1  12        1.96        0.56      1.74 o
   0   1  12       41.99       38.33      2.99 o
   1   1  12       11.45       10.12      1.17 o
   2   1  12        5.15        5.62      1.25 o
  -3   2  12        5.80        5.45      1.24 o
  -1   2  12        1.61       -1.26      1.74 o
   0   2  12       13.40       12.28      3.08 o
   1   2  12       14.76       15.29      1.37 o
  -3   3  12        0.27       -0.19      1.00 o
  -1   3  12       29.09       35.79      3.21 o
   0   3  12        2.32        4.46      2.31 o
   1   3  12        7.49        4.62      1.11 o
  -1   4  12        0.54        2.08      2.64 o
   0   4  12        2.73        2.77      0.83 o
   0  -9  13       17.28       18.89      2.22 o
   1  -9  13       24.74       22.92      2.47 o
  -1  -8  13       12.36       13.13      2.49 o
   0  -8  13        3.33        1.87      1.58 o
   1  -8  13       15.90       18.35      2.24 o
   2  -8  13        3.87        6.18      1.95 o
  -2  -7  13        4.13        2.25      1.53 o
  -1  -7  13        6.36        6.88      2.00 o
   0  -7  13       60.06       60.70      2.98 o
   1  -7  13       36.78       36.11      2.55 o
   2  -7  13        8.57        8.45      2.20 o
  -3  -6  13        2.17        3.73      1.71 o
  -2  -6  13        2.13        2.22      1.42 o
  -1  -6  13       14.42       16.40      1.86 o
   0  -6  13       17.45       14.77      1.87 o
   1  -6  13       32.23       30.34      2.30 o
   2  -6  13        7.24        7.79      1.64 o
  -3  -5  13        2.35        2.98      1.57 o
  -2  -5  13       22.65       20.71      2.66 o
  -1  -5  13        0.14        0.83      1.26 o
   0  -5  13       66.24       72.30      2.45 o
   1  -5  13       54.32       59.47      3.07 o
   2  -5  13        0.91       -0.13      1.22 o
  -3  -4  13        0.29        0.24      1.38 o
  -2  -4  13       10.18       10.37      2.47 o
  -1  -4  13       19.78       16.68      1.70 o
   0  -4  13       39.89       41.96      1.91 o
   1  -4  13       10.45        9.20      1.40 o
   2  -4  13        2.14        1.94      1.22 o
  -3  -3  13        6.73        8.42      1.61 o
  -2  -3  13        0.71        0.53      1.56 o
  -1  -3  13       41.45       40.55      2.14 o
   0  -3  13       28.80       24.60      1.58 o
   1  -3  13        6.85        5.40      1.23 o
   2  -3  13        8.01        9.78      1.49 o
  -3  -2  13        0.65        0.08      1.31 o
  -2  -2  13        4.09        3.25      1.24 o
  -1  -2  13        0.03        0.84      0.78 o
   0  -2  13        1.79        1.07      0.81 o
   1  -2  13        0.06       -0.14      1.03 o
   2  -2  13        9.34       13.45      1.55 o
  -3  -1  13        0.42       -0.13      1.36 o
  -2  -1  13        3.53        1.84      0.89 o
  -1  -1  13        0.26       -0.24      0.68 o
   0  -1  13        9.66       11.14      1.11 o
   1  -1  13        7.47        7.73      1.23 o
   2  -1  13       10.66       10.97      1.47 o
  -3   0  13        0.05       -1.25      1.25 o
  -2   0  13        6.78        5.81      0.85 o
  -1   0  13        0.16        2.17      1.92 o
   0   0  13        0.74        1.10      0.67 o
   1   0  13        0.78        0.80      0.99 o
  -3   1  13        5.70        8.15      1.38 o
  -2   1  13       21.60       20.14      3.13 o
  -1   1  13        4.56        7.45      2.16 o
   0   1  13        1.19        1.42      1.09 o
   1   1  13        3.34        6.49      1.68 o
  -1   2  13        8.66        8.27      2.32 o
   0   2  13       22.63       22.64      3.38 o
  -1   3  13        0.69       -2.57      2.57 o
   0  -8  14        0.41       -1.66      1.77 o
  -1  -7  14       52.13       54.67      2.94 o
   0  -7  14        1.10        1.61      1.61 o
   1  -7  14        3.49        3.93      1.73 o
  -2  -6  14       19.37       21.24      2.15 o
  -1  -6  14       23.92       25.32      2.18 o
   0  -6  14       11.58       12.52      1.86 o
   1  -6  14        5.18        8.85      1.82 o
  -2  -5  14       17.60       15.05      2.46 o
  -1  -5  14        7.76        6.70      1.57 o
   0  -5  14        4.35        5.20      1.53 o
   1  -5  14        5.03        5.06      1.33 o
  -2  -4  14       22.26       23.16      4.14 o
  -1  -4  14        4.04        5.17      1.45 o
   0  -4  14       39.83       44.69      2.21 o
   1  -4  14       10.42        7.90      1.43 o
  -2  -3  14        1.21        1.88      1.79 o
  -1  -3  14        4.07        6.60      1.42 o
   0  -3  14       27.79       28.12      1.68 o
   1  -3  14        2.93        1.26      1.21 o
  -2  -2  14        0.20        0.42      1.23 o
  -1  -2  14        0.25       -0.76      0.99 o
   0  -2  14        3.49        3.02      1.08 o
   1  -2  14        1.15       -0.76      1.08 o
  -2  -1  14        3.65        2.11      1.77 o
  -1  -1  14        0.08        0.76      0.79 o
   0  -1  14        0.12       -0.04      0.94 o
   1  -1  14        1.57        0.54      1.17 o
  -2   0  14        4.25        5.02      1.08 o
  -1   0  14        2.52        5.16      1.12 o
   0   0  14        0.00        0.10      0.83 o
  -1   1  14        1.03        0.33      2.07 o
  -1  -4  15        1.05       -0.78      2.27 o
   0  -4  15        0.77        0.18      1.21 o
  -1  -3  15        0.27       -0.91      1.20 o
   0  -3  15        0.30       -0.96      1.12 o
  -1  -2  15        2.95        2.89      1.28 o
 
